# Supplementary material for: Transcriptomic Analysis of Human Polarized Macrophages: More than One Role of Alternative Activation?
Source: PLoS One. 2015 Mar 23;10(3):e0119751. doi: 10.1371/journal.pone.0119751 (PMC4370704; doi:10.1371/journal.pone.0119751)
Supplement: S1 Table — Gene expression value of significant genes by Moderated t-test, BH correction p-value <0.05, in M1 in the three points of the time course (6, 12, and 24 hours) normalized to RM, M1, classical activated Mϕ. (XLSX) [file pone.0119751.s001.xlsx]

## Sheet: M1_06h
ProbeName	p (Corr)	p	FC (abs)	Regulation	GeneSymbol	Description	GeneName	EntrezGeneID	RM, 6	RM, 12	RM, 24	M1, 6	M1, 12	M1, 24	M1, 6 / RM6	M1, 12 / RM12	M1, 24 / RM24
A_23_P128050	0.00167686	2.9894e-07	113.943	up	BCL2L14	Homo sapiens BCL2-like 14 (apoptosis facilitator) (BCL2L14), transcript variant 2, mRNA [NM_030766]	BCL2-like 14 (apoptosis facilitator)	79370	-0.933141	-1.65175	-0.687022	5.89903	5.66304	6.27549	113.943	159.21	124.717
A_23_P7827	0.00167686	5.34883e-07	89.6857	up	FAM26F	Homo sapiens family with sequence similarity 26, member F (FAM26F), mRNA [NM_001010919]	family with sequence similarity 26, member F	441168	-2.43034	-2.28747	-2.84557	4.05647	3.32618	4.94169	89.6857	48.964	220.903
A_23_P58137	0.0049705	2.37823e-06	31.4337	up		ARL9_HUMAN (Q6T311) ADP-ribosylation factor-like protein 9, partial (39%) [THC2730631]			-0.93273	0.11076	-1.0424	4.04151	3.14112	1.00491	31.4337	8.1701	4.13334
A_23_P114740	0.00949297	2.21545e-05	10.219	up	CFH	Homo sapiens complement factor H (CFH), transcript variant 1, mRNA [NM_000186]	complement factor H	3075	-0.036708	-0.181778	-1.54517	3.31647	3.18366	3.26015	10.219	10.3062	27.9606
A_23_P120845	0.00949297	3.21132e-05	7.60235	up	XBP1	Homo sapiens X-box binding protein 1 (XBP1), transcript variant 1, mRNA [NM_005080]	X-box binding protein 1	7494	-0.209813	-1.14654	-1.48173	2.71663	1.3344	0.653971	7.60235	5.58261	4.39452
A_23_P127584	0.00949297	5.09453e-05	16.6155	up	NNMT	Homo sapiens nicotinamide N-methyltransferase (NNMT), mRNA [NM_006169]	nicotinamide N-methyltransferase	4837	-0.60641	-0.935516	-1.30871	3.44805	3.62583	3.48563	16.6155	23.6104	27.7486
A_23_P133095	0.00949297	2.64343e-05	18.5499	up	RAPGEF2	Homo sapiens Rap guanine nucleotide exchange factor (GEF) 2 (RAPGEF2), mRNA [NM_014247]	Rap guanine nucleotide exchange factor (GEF) 2	9693	0.598035	0.0413437	0.00322562	4.81138	3.80381	3.25619	18.5499	13.5711	9.53323
A_23_P136693	0.00949297	3.87229e-05	7.99602	down	GNAQ	guanine nucleotide binding protein (G protein), q polypeptide [Source:HGNC Symbol;Acc:4390] [ENST00000286548]	guanine nucleotide binding protein (G protein), q polypeptide	2776	0.0734187	-0.0621185	0.279208	-2.92586	-1.87325	-1.71626	0.125062	0.284968	0.250787
A_23_P141555	0.00949297	4.64366e-05	11.1875	up	TBX21	Homo sapiens T-box 21 (TBX21), mRNA [NM_013351]	T-box 21	30009	-3.88236	-4.00684	-4.14474	-0.39854	-1.83047	-2.33238	11.1875	4.52014	3.51218
A_23_P152838	0.00949297	4.28474e-05	16.3401	up	CCL5	Homo sapiens chemokine (C-C motif) ligand 5 (CCL5), mRNA [NM_002985]	chemokine (C-C motif) ligand 5	6352	-2.43029	-2.10499	-2.05193	1.60005	2.17647	2.94082	16.3401	19.4468	31.8395
A_23_P157545	0.00949297	1.64088e-05	75.7893	up	NKX3-1	Homo sapiens NK3 homeobox 1 (NKX3-1), mRNA [NM_006167]	NK3 homeobox 1	4824	-2.86402	-3.02929	-2.87636	3.3799	2.34782	1.61747	75.7894	41.5596	22.5307
A_23_P161338	0.00949297	5.1477e-05	9.78509	up	PPA1	Homo sapiens pyrophosphatase (inorganic) 1 (PPA1), mRNA [NM_021129]	pyrophosphatase (inorganic) 1	5464	-0.597906	-0.464105	-0.637915	2.69268	2.18108	3.10892	9.78509	6.25577	13.4248
A_23_P167096	0.00949297	3.43241e-05	82.4884	up	VEGFC	Homo sapiens vascular endothelial growth factor C (VEGFC), mRNA [NM_005429]	vascular endothelial growth factor C	7424	-2.41757	-2.51282	-1.9145	3.94855	3.68587	3.50945	82.4884	73.4501	42.9311
A_23_P219072	0.00949297	4.98624e-05	12.9783	up	SAMD9	Homo sapiens sterile alpha motif domain containing 9 (SAMD9), transcript variant 1, mRNA [NM_017654]	sterile alpha motif domain containing 9	54809	1.06131	1.25766	0.241896	4.75934	3.94107	3.39455	12.9783	6.42372	8.89292
A_23_P256334	0.00949297	3.85787e-05	17.7113	up	ITGA1	Homo sapiens integrin, alpha 1 (ITGA1), mRNA [NM_181501]	integrin, alpha 1	3672	1.16169	1.11878	0.550565	5.30829	4.48195	3.88584	17.7113	10.29	10.093
A_23_P388400	0.00949297	4.95621e-05	23.5319	up	TANC1	Homo sapiens tetratricopeptide repeat, ankyrin repeat and coiled-coil containing 1 (TANC1), transcript variant 1, mRNA [NM_033394]	tetratricopeptide repeat, ankyrin repeat and coiled-coil containing 1	85461	1.89378	1.96111	1.89448	6.45033	4.9764	4.12904	23.5319	8.08529	4.70618
A_23_P401547	0.00949297	7.33409e-06	21.1943	up	PVRL3	Homo sapiens poliovirus receptor-related 3 (PVRL3), mRNA [NM_015480]	poliovirus receptor-related 3	25945	-0.944836	-2.979	-1.44666	3.46077	2.28284	1.57637	21.1943	38.3681	8.12871
A_23_P435477	0.00949297	4.58172e-05	12.2212	up	TMPRSS13	Homo sapiens transmembrane protease, serine 13 (TMPRSS13), transcript variant 1, mRNA [NM_001077263]	transmembrane protease, serine 13	84000	-0.348396	0.089355	-0.0651962	3.26292	2.13231	1.96465	12.2212	4.1209	4.0836
A_23_P71570	0.00949297	4.40088e-05	70.7918	up	OSR2	Homo sapiens odd-skipped related 2 (Drosophila) (OSR2), transcript variant 2, mRNA [NM_053001]	odd-skipped related 2 (Drosophila)	116039	0.385609	0.259464	0.291826	6.53112	5.76452	6.14915	70.7918	45.4136	57.9736
A_23_P7185	0.00949297	4.23268e-05	32.8517	up	STAP1	Homo sapiens signal transducing adaptor family member 1 (STAP1), mRNA [NM_012108]	signal transducing adaptor family member 1	26228	-2.05728	-1.51696	-1.48553	2.98061	2.84688	1.44644	32.8517	20.5897	7.63151
A_23_P87879	0.00949297	1.24946e-05	14.199	up	CD69	Homo sapiens CD69 molecule (CD69), transcript variant 1, mRNA [NM_001781]	CD69 molecule	969	-3.05396	-3.06326	-3.8172	0.773757	-0.335842	-1.34286	14.199	6.62272	5.55714
A_24_P11142	0.00949297	3.06224e-05	20.5488	up	KIAA0040	Homo sapiens KIAA0040 (KIAA0040), transcript variant 2, mRNA [NM_014656]	KIAA0040	9674	-1.93071	-2.02107	-1.92996	2.43028	2.07757	1.23897	20.5488	17.1322	8.99383
A_24_P12690	0.00949297	1.20279e-05	34.7233	up	IDO2	Homo sapiens indoleamine 2,3-dioxygenase 2 (IDO2), mRNA [NM_194294]	indoleamine 2,3-dioxygenase 2	169355	0.272449	0.547229	0.417188	5.39028	4.83746	5.55714	34.7233	19.5654	35.2599
A_24_P210406	0.00949297	3.64193e-05	12.3012	up	KLF5	Homo sapiens Kruppel-like factor 5 (intestinal) (KLF5), mRNA [NM_001730]	Kruppel-like factor 5 (intestinal)	688	-1.97618	-2.01989	-1.67506	1.64455	0.403514	0.637051	12.3012	5.36435	4.9661
A_24_P232790	0.00949297	4.77849e-05	9.36313	up	C14orf162	Homo sapiens chromosome 14 open reading frame 162 (C14orf162), non-coding RNA [NR_024630]	chromosome 14 open reading frame 162	56936	-0.848631	-0.309174	-1.05847	2.37836	1.32692	0.594435	9.36313	3.10824	3.14467
A_24_P317604	0.00949297	3.26977e-05	6.98938	up	SLC37A3	Homo sapiens solute carrier family 37 (glycerol-3-phosphate transporter), member 3 (SLC37A3), transcript variant 1, mRNA [NM_207113]	solute carrier family 37 (glycerol-3-phosphate transporter), member 3	84255	-1.11877	-1.55405	-2.31757	1.6864	1.22249	0.011446	6.98938	6.85206	5.02464
A_24_P32560	0.00949297	1.22743e-05	8.62858	up	ENHO	Homo sapiens energy homeostasis associated (ENHO), mRNA [NM_198573]	energy homeostasis associated	375704	-0.652443	-0.434529	-0.648261	2.45668	1.25536	1.00082	8.62858	3.22632	3.13634
A_24_P341938	0.00949297	4.8052e-05	17.8844	up	ZC3HAV1	Homo sapiens zinc finger CCCH-type, antiviral 1 (ZC3HAV1), transcript variant 2, mRNA [NM_024625]	zinc finger CCCH-type, antiviral 1	56829	-1.46351	-2.30736	-2.31938	2.69711	-0.049172	-0.656911	17.8844	4.78389	3.16558
A_24_P367576	0.00949297	1.45252e-05	17.1458	down		Homo sapiens cDNA FLJ43180 fis, clone FCBBF3013846. [AK125170]			1.62404	1.61622	2.05117	-2.47574	-1.12077	-1.65071	0.0583233	0.149998	0.0768467
A_24_P54863	0.00949297	4.89236e-05	7.53242	up	C4orf32	Homo sapiens chromosome 4 open reading frame 32 (C4orf32), mRNA [NM_152400]	chromosome 4 open reading frame 32	132720	0.107287	-0.397847	-0.43581	3.0204	2.2705	2.22564	7.53242	6.357	6.32669
A_24_P55496	0.00949297	2.37998e-05	30.1661	up	OSR2	Homo sapiens odd-skipped related 2 (Drosophila) (OSR2), transcript variant 2, mRNA [NM_053001]	odd-skipped related 2 (Drosophila)	116039	-0.570261	0.340052	0.383843	4.34459	3.65483	2.33546	30.166	9.95057	3.86808
A_24_P943997	0.00949297	3.32619e-05	14.5118	up	ARL5B	Homo sapiens ADP-ribosylation factor-like 5B (ARL5B), mRNA [NM_178815]	ADP-ribosylation factor-like 5B	221079	2.28401	1.49949	1.57777	6.14316	5.13234	4.29681	14.5118	12.405	6.58434
A_32_P232682	0.00949297	2.30341e-05	15.0604	up					-2.52234	-2.52198	-2.18473	1.39035	-1.64023	-1.6274	15.0604	1.84261	1.47154
A_32_P3914	0.00949297	2.33919e-05	9.16901	up	WIPF3	Homo sapiens WAS/WASL interacting protein family, member 3 (WIPF3), mRNA [NM_001080529]	WAS/WASL interacting protein family, member 3	644150	0.408517	1.31846	0.550906	3.60528	1.77425	1.68458	9.16901	1.37153	2.19416
A_23_P131024	0.00963229	5.5305e-05	93.8213	up	ZBTB32	Homo sapiens zinc finger and BTB domain containing 32 (ZBTB32), mRNA [NM_014383]	zinc finger and BTB domain containing 32	27033	-3.69482	-3.24313	-3.83755	2.85703	2.89896	-0.078359	93.8213	70.6241	13.5403
A_24_P315405	0.00963229	5.49908e-05	10.9629	up					-0.341749	-0.295404	-0.600387	3.11281	2.20238	3.39678	10.9629	5.64815	15.9687
A_24_P363278	0.0102104	6.0253e-05	8.37242	up	MAK	Homo sapiens male germ cell-associated kinase (MAK), transcript variant 1, mRNA [NM_005906]	male germ cell-associated kinase	4117	-3.88607	-3.76232	-3.52725	-0.820427	-2.29666	-3.30864	8.37242	2.7619	1.16361
A_23_P137856	0.0106282	7.16558e-05	10.1061	up	MUC1	Homo sapiens mucin 1, cell surface associated (MUC1), transcript variant 1, mRNA [NM_002456]	mucin 1, cell surface associated	4582	-0.475399	-0.167246	-0.897725	2.86176	2.43072	2.58193	10.1061	6.05431	11.1552
A_23_P148785	0.0106282	7.2889e-05	6.4568	up	SFT2D2	Homo sapiens SFT2 domain containing 2 (SFT2D2), mRNA [NM_199344]	SFT2 domain containing 2	375035	1.60585	1.35401	1.02074	4.29667	3.45198	3.17358	6.4568	4.28107	4.44702
A_23_P156683	0.0106282	7.18385e-05	5.17634	up	LTA	Homo sapiens lymphotoxin alpha (TNF superfamily, member 1) (LTA), transcript variant 2, mRNA [NM_000595]	lymphotoxin alpha (TNF superfamily, member 1)	4049	-0.730836	-0.331593	-0.843173	1.6411	0.998731	0.158306	5.17634	2.51459	2.00205
A_23_P211015	0.0106282	6.78469e-05	6.74124	up	C21orf91	Homo sapiens chromosome 21 open reading frame 91 (C21orf91), transcript variant 2, mRNA [NM_017447]	chromosome 21 open reading frame 91	54149	-1.43914	-1.34682	-1.18837	1.31387	0.549089	0.446702	6.74124	3.72156	3.10603
A_24_P288298	0.0106282	6.74663e-05	7.07412	up	KIR2DL4	Homo sapiens killer cell immunoglobulin-like receptor, two domains, long cytoplasmic tail, 4 (KIR2DL4), transcript variant 1, mRNA [NM_002255]	killer cell immunoglobulin-like receptor, two domains, long cytoplasmic tail, 4	3805	-1.2554	-1.23473	-1.47445	1.56715	1.83618	0.469255	7.07412	8.40304	3.84691
A_24_P935919	0.0106282	7.13119e-05	13.9302	up	RAPGEF2	Rap guanine nucleotide exchange factor (GEF) 2 [Source:HGNC Symbol;Acc:16854] [ENST00000513816]	Rap guanine nucleotide exchange factor (GEF) 2	9693	-1.21296	-1.87424	-1.73832	2.58719	1.96414	2.02016	13.9302	14.3043	13.5337
A_23_P111000	0.0107125	7.70848e-05	9.43687	up	PSMB9	Homo sapiens proteasome (prosome, macropain) subunit, beta type, 9 (large multifunctional peptidase 2) (PSMB9), mRNA [NM_002800]	proteasome (prosome, macropain) subunit, beta type, 9 (large multifunctional peptidase 2)	5698	-2.32623	-1.62292	-1.93044	0.912077	1.08481	1.61074	9.43687	6.53291	11.6413
A_23_P119202	0.0107125	7.55743e-05	13.1026	up	CD70	Homo sapiens CD70 molecule (CD70), mRNA [NM_001252]	CD70 molecule	970	-1.95784	-1.37356	-2.19388	1.75394	1.43718	1.09095	13.1026	7.01644	9.74612
A_23_P53891	0.0107125	8.03011e-05	43.1934	up	KLF5	Homo sapiens Kruppel-like factor 5 (intestinal) (KLF5), mRNA [NM_001730]	Kruppel-like factor 5 (intestinal)	688	-1.52505	-1.82132	-0.507238	3.90769	2.14121	1.8256	43.1934	15.5897	5.03796
A_24_P79529	0.0107125	7.93582e-05	14.2966	up	CSAG2	Homo sapiens CSAG family, member 2 (CSAG2), transcript variant 1, mRNA [NM_001080848]	CSAG family, member 2	728461	-0.185411	0.0698983	-0.0817665	3.65218	3.45849	3.46381	14.2966	10.4729	11.6768
A_23_P305198	0.0108055	8.27214e-05	17.6373	up	STAT4	Homo sapiens signal transducer and activator of transcription 4 (STAT4), mRNA [NM_003151]	signal transducer and activator of transcription 4	6775	-2.53162	-3.1816	-3.31338	1.60894	0.685599	0.194636	17.6373	14.593	11.3768
A_23_P209394	0.0112394	8.862e-05	11.7367	up	CFLAR	Homo sapiens CASP8 and FADD-like apoptosis regulator (CFLAR), transcript variant 3, mRNA [NM_001127184]	CASP8 and FADD-like apoptosis regulator	8837	-1.14928	-1.46167	-1.47574	2.40367	2.17655	2.14438	11.7367	12.4513	12.296
A_23_P32785	0.0112394	9.11102e-05	5.08591	up	C3orf38	Homo sapiens chromosome 3 open reading frame 38 (C3orf38), mRNA [NM_173824]	chromosome 3 open reading frame 38	285237	1.46777	1.28455	1.11311	3.81428	3.24564	2.689	5.08591	3.89355	2.98118
A_23_P381714	0.0112394	9.35245e-05	5.24395	up	CA13	Homo sapiens carbonic anhydrase XIII (CA13), mRNA [NM_198584]	carbonic anhydrase XIII	377677	1.16162	0.275524	-0.485236	3.55228	1.78945	0.618568	5.24395	2.85586	2.14921
A_23_P39840	0.0112394	9.50059e-05	6.63874	up	VAMP5	Homo sapiens vesicle-associated membrane protein 5 (myobrevin) (VAMP5), mRNA [NM_006634]	vesicle-associated membrane protein 5 (myobrevin)	10791	-1.41033	-1.52486	-1.72863	1.32058	1.52197	2.4004	6.63874	8.26392	17.497
A_23_P410613	0.0112394	9.45294e-05	6.84398	up	C12orf23	Homo sapiens chromosome 12 open reading frame 23 (C12orf23), mRNA [NM_152261]	chromosome 12 open reading frame 23	90488	0.467129	1.02288	0.845032	3.24196	2.20686	1.6324	6.84398	2.27203	1.72592
A_23_P200001	0.0112766	9.98788e-05	8.90855	up	NEXN	Homo sapiens nexilin (F actin binding protein) (NEXN), transcript variant 1, mRNA [NM_144573]	nexilin (F actin binding protein)	91624	-0.275005	-0.472455	-0.518062	2.88019	2.53615	1.37997	8.90855	8.04787	3.72704
A_23_P69179	0.0112766	0.000100716	6.11799	up	LEPREL1	Homo sapiens leprecan-like 1 (LEPREL1), transcript variant 1, mRNA [NM_018192]	leprecan-like 1	55214	0.639829	1.36722	-0.632532	3.25289	1.74063	-0.996533	6.11799	1.29541	0.777006
A_23_P71148	0.0112766	9.80917e-05	7.37571	up	BLVRA	Homo sapiens biliverdin reductase A (BLVRA), mRNA [NM_000712]	biliverdin reductase A	644	0.714117	0.809519	0.622924	3.5969	3.44902	4.09052	7.37571	6.23117	11.0624
A_23_P123071	0.0115588	0.000116141	5.11439	up	CAV2	Homo sapiens caveolin 2 (CAV2), transcript variant 1, mRNA [NM_001233]	caveolin 2	858	0.0334473	0.135183	0.00800206	2.38801	1.61223	1.27629	5.11439	2.78379	2.40876
A_23_P12572	0.0115588	0.000107299	9.64405	up	CASP7	Homo sapiens caspase 7, apoptosis-related cysteine peptidase (CASP7), transcript variant delta, mRNA [NM_033338]	caspase 7, apoptosis-related cysteine peptidase	840	1.10181	0.93571	0.708166	4.37145	3.74367	3.44183	9.64405	7.00295	6.65141
A_24_P175187	0.0115588	0.000112456	8.37325	up	SAMD9	Homo sapiens sterile alpha motif domain containing 9 (SAMD9), transcript variant 1, mRNA [NM_017654]	sterile alpha motif domain containing 9	54809	1.40674	1.36217	0.381352	4.47252	3.85571	3.492	8.37325	5.63156	8.6377
A_24_P912985	0.0115588	0.000109303	5.82956	up					-1.35848	-1.43297	-1.58045	1.18491	1.32565	2.00326	5.82956	6.7675	11.9896
A_24_P942850	0.0115588	0.000111161	11.9599	up	PGAP1	Homo sapiens post-GPI attachment to proteins 1 (PGAP1), mRNA [NM_024989]	post-GPI attachment to proteins 1	80055	1.04342	1.67438	1.01176	4.62355	4.59566	4.53211	11.9599	7.57522	11.4744
A_32_P177955	0.0115588	0.000115403	5.21261	up	LOC441461	Homo sapiens hypothetical LOC441461 (LOC441461), non-coding RNA [NR_038853]	hypothetical LOC441461	441461	-0.0215489	-0.727499	-0.316471	2.36046	0.890366	0.0772356	5.21261	3.0692	1.31376
A_32_P86533	0.0115588	0.000115573	5.60865	up		Homo sapiens clone 23700 mRNA sequence. [AF038185]			-2.73593	-2.54444	-1.80245	-0.248271	-0.514774	-1.73393	5.60865	4.08312	1.04864
A_23_P141802	0.0121446	0.000128812	16.4746	up	SERPINB7	Homo sapiens serpin peptidase inhibitor, clade B (ovalbumin), member 7 (SERPINB7), transcript variant 2, mRNA [NM_001040147]	serpin peptidase inhibitor, clade B (ovalbumin), member 7	8710	0.500537	0.791449	-0.116887	4.54271	3.60147	3.80405	16.4746	7.01295	15.1468
A_23_P58132	0.0121446	0.000128854	8.51582	up	RHOH	Homo sapiens ras homolog gene family, member H (RHOH), mRNA [NM_004310]	ras homolog gene family, member H	399	-3.18707	-3.11963	-3.35231	-0.0969296	-0.101432	0.167277	8.51582	8.10155	11.4683
A_23_P71480	0.0121446	0.000127309	24.8106	up	DEFB1	Homo sapiens defensin, beta 1 (DEFB1), mRNA [NM_005218]	defensin, beta 1	1672	0.964413	1.33937	-0.210771	5.5973	4.27471	2.64904	24.8106	7.64939	7.25921
A_32_P111852	0.0121446	0.000129774	4.67782	down	SOCS7	Homo sapiens suppressor of cytokine signaling 7 (SOCS7), mRNA [NM_014598]	suppressor of cytokine signaling 7	30837	-0.334078	-0.549466	0.0182428	-2.55991	-2.05579	-2.32567	0.213775	0.352006	0.196975
A_24_P325333	0.0124757	0.000135302	21.5855	up	PDE4B	Homo sapiens phosphodiesterase 4B, cAMP-specific (PDE4B), transcript variant d, mRNA [NM_001037341]	phosphodiesterase 4B, cAMP-specific	5142	-2.5676	-2.4634	-3.30071	1.86439	2.06173	2.47608	21.5855	23.025	54.8261
A_23_P29773	0.0128709	0.000145747	74.4383	up	LAMP3	Homo sapiens lysosomal-associated membrane protein 3 (LAMP3), mRNA [NM_014398]	lysosomal-associated membrane protein 3	27074	0.1085	0.598431	0.18938	6.32647	6.57832	7.56447	74.4383	63.1141	166.006
A_23_P90710	0.0128709	0.000142998	40.6992	up	DES	Homo sapiens desmin (DES), mRNA [NM_001927]	desmin	1674	-1.67731	-1.51252	-1.00264	3.66962	2.8126	-0.227253	40.6992	20.0443	1.71165
A_24_P173088	0.0128709	0.000145444	4.60826	up	STAT5A	Homo sapiens signal transducer and activator of transcription 5A (STAT5A), mRNA [NM_003152]	signal transducer and activator of transcription 5A	6776	-0.76402	-0.163318	-0.00117332	1.4402	1.48025	1.18062	4.60826	3.12438	2.26858
A_24_P393353	0.0131651	0.000151178	7.98081	up	XRN1	Homo sapiens 5'-3' exoribonuclease 1 (XRN1), transcript variant 2, mRNA [NM_001042604]	5'-3' exoribonuclease 1	54464	-0.565836	-1.65671	-1.16305	2.4307	1.55328	1.68275	7.98081	9.25345	7.18904
A_23_P59261	0.0136196	0.00015992	8.81034	up	TPBG	Homo sapiens trophoblast glycoprotein (TPBG), transcript variant 1, mRNA [NM_006670]	trophoblast glycoprotein	7162	0.504386	0.848457	1.3123	3.64358	2.71242	3.75751	8.81034	3.64007	5.44605
A_32_P83784	0.0136196	0.000160742	6.53066	up	ARAP2	Homo sapiens ArfGAP with RhoGAP domain, ankyrin repeat and PH domain 2 (ARAP2), mRNA [NM_015230]	ArfGAP with RhoGAP domain, ankyrin repeat and PH domain 2	116984	0.844245	-0.0142852	0.203695	3.55147	2.63275	2.53593	6.53066	6.26378	5.03585
A_24_P402080	0.0140009	0.000167474	8.38717	down	MBP	Homo sapiens myelin basic protein (MBP), transcript variant 8, mRNA [NM_001025100]	myelin basic protein	4155	-0.41765	-0.228022	-0.0985111	-3.48583	-2.33554	-3.14389	0.11923	0.232046	0.121129
A_23_P127175	0.0150202	0.000182064	6.78623	up	SAR1A	Homo sapiens SAR1 homolog A (S. cerevisiae) (SAR1A), transcript variant 2, mRNA [NM_020150]	SAR1 homolog A (S. cerevisiae)	56681	1.1222	0.731438	0.50708	3.88482	2.40614	1.7084	6.78623	3.19253	2.29951
A_23_P62387	0.0152604	0.000187409	6.63905	up	NUDT11	Homo sapiens nudix (nucleoside diphosphate linked moiety X)-type motif 11 (NUDT11), mRNA [NM_018159]	nudix (nucleoside diphosphate linked moiety X)-type motif 11	55190	-0.37675	-0.642832	0.0780942	2.35423	0.864306	-0.153091	6.63905	2.84246	0.851935
A_32_P178966	0.0153522	0.000190985	11.3765	down	TMEM170B	Homo sapiens transmembrane protein 170B (TMEM170B), mRNA [NM_001100829]	transmembrane protein 170B	100113407	-0.715383	-0.171438	-0.0383409	-4.22336	-3.1613	-3.77437	0.0879008	0.125882	0.0750488
A_24_P101651	0.0154446	0.000197367	7.04052	up		CSAG family, member 4 [Source:HGNC Symbol;Acc:20923] [ENST00000361201]			0.192424	0.0944814	0.685832	3.00811	2.92351	2.95892	7.04052	7.10598	4.83358
A_24_P125839	0.0154446	0.000199524	5.80276	up	C21orf91	Homo sapiens chromosome 21 open reading frame 91 (C21orf91), transcript variant 2, mRNA [NM_017447]	chromosome 21 open reading frame 91	54149	-1.39305	-1.32695	-1.23981	1.14369	0.441164	0.286647	5.80276	3.40609	2.88078
A_24_P681011	0.0154446	0.000196801	5.85453	down	HIPK2	Homo sapiens homeodomain interacting protein kinase 2 (HIPK2), transcript variant 1, mRNA [NM_022740]	homeodomain interacting protein kinase 2	28996	1.76169	0.869524	1.00182	-0.787867	-0.659728	-0.647595	0.170808	0.346457	0.318769
A_23_P132822	0.015574	0.000203678	6.97848	up	XRN1	Homo sapiens 5'-3' exoribonuclease 1 (XRN1), transcript variant 1, mRNA [NM_019001]	5'-3' exoribonuclease 1	54464	0.983198	0.511626	-0.291276	3.78611	3.16479	3.12337	6.97848	6.29046	10.6638
A_23_P211850	0.0157898	0.000211538	9.32556	down	ABHD6	Homo sapiens abhydrolase domain containing 6 (ABHD6), mRNA [NM_020676]	abhydrolase domain containing 6	57406	1.97526	2.34635	2.16705	-1.24593	0.127468	-0.155639	0.107232	0.214807	0.199895
A_24_P910733	0.0157898	0.000209777	4.43824	up	CCDC50	Homo sapiens coiled-coil domain containing 50 (CCDC50), transcript variant 2, mRNA [NM_178335]	coiled-coil domain containing 50	152137	0.759594	0.702736	0.842278	2.90958	3.66598	3.62952	4.43824	7.79873	6.90308
A_23_P431360	0.0158544	0.000222289	4.61287	down	ZNF219	Homo sapiens zinc finger protein 219 (ZNF219), transcript variant 1, mRNA [NM_016423]	zinc finger protein 219	51222	1.55841	2.05677	2.4752	-0.647256	-0.0454803	-0.132134	0.216785	0.232895	0.164102
A_23_P71821	0.0158544	0.000222517	4.70814	down	PBX3	Homo sapiens pre-B-cell leukemia homeobox 3 (PBX3), transcript variant 1, mRNA [NM_006195]	pre-B-cell leukemia homeobox 3	5090	1.33118	1.03757	1.1786	-0.903975	-0.370344	-0.959709	0.212398	0.376855	0.227146
A_24_P349616	0.0158544	0.000216268	4.00283	down	UBTF	Homo sapiens upstream binding transcription factor, RNA polymerase I (UBTF), transcript variant 2, mRNA [NM_001076683]	upstream binding transcription factor, RNA polymerase I	7343	-0.869747	-0.696201	-1.38164	-2.87077	-1.84083	-2.03755	0.249823	0.452307	0.634674
A_24_P506977	0.0158544	0.000221744	4.41386	up	C7orf40	Homo sapiens chromosome 7 open reading frame 40 (C7orf40), non-coding RNA [NR_003697]	chromosome 7 open reading frame 40	285958	-0.64661	-1.11231	-1.29958	1.49543	0.847741	1.04938	4.41386	3.89077	5.09459
A_23_P58390	0.0159771	0.000233976	6.30042	up	C4orf32	Homo sapiens chromosome 4 open reading frame 32 (C4orf32), mRNA [NM_152400]	chromosome 4 open reading frame 32	132720	-0.0721255	-0.421541	-0.143768	2.58332	1.905	1.73745	6.30042	5.01602	3.68386
A_23_P59950	0.0159771	0.000235408	5.72758	up	SLC39A14	Homo sapiens solute carrier family 39 (zinc transporter), member 14 (SLC39A14), transcript variant 2, mRNA [NM_015359]	solute carrier family 39 (zinc transporter), member 14	23516	-0.574402	-0.609156	-0.598064	1.94352	1.53429	1.27775	5.72758	4.41815	3.67009
A_23_P91943	0.0159771	0.000236634	33.8601	up	IL12A	Homo sapiens interleukin 12A (natural killer cell stimulatory factor 1, cytotoxic lymphocyte maturation factor 1, p35) (IL12A), mRNA [NM_000882]	interleukin 12A (natural killer cell stimulatory factor 1, cytotoxic lymphocyte maturation factor 1, p35)	3592	-1.16108	-1.40531	-0.843264	3.92043	3.05208	-0.864605	33.8601	21.9689	0.985316
A_24_P779605	0.0159771	0.000227186	4.12754	down	SOCS7	Homo sapiens suppressor of cytokine signaling 7 (SOCS7), mRNA [NM_014598]	suppressor of cytokine signaling 7	30837	-0.401871	-0.573937	-0.0256436	-2.44715	-1.93476	-2.19207	0.242275	0.389361	0.222762
A_32_P121085	0.0159771	0.000239529	5.30903	down	DOK3	Homo sapiens docking protein 3 (DOK3), transcript variant 2, mRNA [NM_001144875]	docking protein 3	79930	-1.28464	-0.636704	-0.409179	-3.69309	-2.73609	-2.52304	0.188358	0.233357	0.231028
A_32_P98298	0.0159771	0.000237328	4.82716	up	DUSP8	Homo sapiens dual specificity phosphatase 8 (DUSP8), mRNA [NM_004420]	dual specificity phosphatase 8	1850	-0.0808367	0.224784	0.373435	2.19034	2.78807	3.04594	4.82716	5.91052	6.37533
A_24_P237912	0.0160504	0.000245747	5.86843	up	FAM115C	Homo sapiens family with sequence similarity 115, member C (FAM115C), transcript variant 3, mRNA [NM_001130026]	family with sequence similarity 115, member C	285966	-1.03017	-0.871787	-0.127409	1.5228	1.00937	0.950308	5.86843	3.68371	2.11069
A_24_P323421	0.0160504	0.000243729	3.94135	up	MIA3	melanoma inhibitory activity family, member 3 [Source:HGNC Symbol;Acc:24008] [ENST00000320831]	melanoma inhibitory activity family, member 3	375056	0.240912	-0.159985	0.692603	2.2196	1.22871	1.94881	3.94135	2.61842	2.38867
A_23_P116653	0.0161427	0.000267758	6.63515	up	BCL2L14	Homo sapiens BCL2-like 14 (apoptosis facilitator) (BCL2L14), transcript variant 1, mRNA [NM_138722]	BCL2-like 14 (apoptosis facilitator)	79370	0.0231362	0.0204904	-0.764819	2.75326	1.84602	1.98001	6.63515	3.54438	6.7031
A_23_P14754	0.0161427	0.000266939	17.3517	up	HAPLN3	Homo sapiens hyaluronan and proteoglycan link protein 3 (HAPLN3), mRNA [NM_178232]	hyaluronan and proteoglycan link protein 3	145864	-1.73183	-2.04254	-2.22558	2.38518	2.26427	2.74334	17.3517	19.7916	31.3181
A_23_P215634	0.0161427	0.000267461	8.67239	up	IGFBP3	Homo sapiens insulin-like growth factor binding protein 3 (IGFBP3), transcript variant 1, mRNA [NM_001013398]	insulin-like growth factor binding protein 3	3486	-3.31267	-2.71858	-3.12767	-0.196241	-0.138666	-0.198185	8.67239	5.97903	7.6184
A_23_P2293	0.0161427	0.000257303	7.56913	up	HELB	Homo sapiens helicase (DNA) B (HELB), mRNA [NM_033647]	helicase (DNA) B	92797	-1.69607	-1.65268	-1.18331	1.22406	0.819879	0.935414	7.56913	5.55028	4.34308
A_23_P300770	0.0161427	0.00026446	4.45779	up	UBR1	Homo sapiens ubiquitin protein ligase E3 component n-recognin 1 (UBR1), mRNA [NM_174916]	ubiquitin protein ligase E3 component n-recognin 1	197131	0.20069	0.51516	0.381969	2.35702	1.63473	1.56975	4.45779	2.17283	2.27802
A_23_P40588	0.0161427	0.000255604	4.27452	up	HSCB	Homo sapiens HscB iron-sulfur cluster co-chaperone homolog (E. coli) (HSCB), mRNA [NM_172002]	HscB iron-sulfur cluster co-chaperone homolog (E. coli)	150274	0.482505	0.504562	0.727762	2.57827	2.03608	2.05601	4.27452	2.89089	2.51097
A_23_P43273	0.0161427	0.000249778	11.7452	up	EXT1	Homo sapiens exostosin 1 (EXT1), mRNA [NM_000127]	exostosin 1	2131	-1.33161	-1.53266	-1.45864	2.22238	0.696737	-1.52502	11.7452	4.68938	0.955026
A_24_P390583	0.0161427	0.000261621	6.18569	down	USP31	Homo sapiens ubiquitin specific peptidase 31 (USP31), mRNA [NM_020718]	ubiquitin specific peptidase 31	57478	2.14668	2.41457	2.12199	-0.482256	0.495116	-0.152511	0.161663	0.264354	0.206685
A_23_P110712	0.0161811	0.000312682	11.36	up	DUSP1	Homo sapiens dual specificity phosphatase 1 (DUSP1), mRNA [NM_004417]	dual specificity phosphatase 1	1843	-4.77376	-5.22562	-5.68415	-1.26787	-1.90432	-2.06475	11.36	9.99564	12.2899
A_23_P123608	0.0161811	0.000292968	7.68269	up	JAK2	Homo sapiens Janus kinase 2 (JAK2), mRNA [NM_004972]	Janus kinase 2	3717	0.150916	-0.128615	-0.442587	3.09253	2.55747	2.4885	7.68269	6.43564	7.62684
A_23_P128808	0.0161811	0.000388496	3.89979	up	GPR132	Homo sapiens G protein-coupled receptor 132 (GPR132), mRNA [NM_013345]	G protein-coupled receptor 132	29933	-1.43955	-1.56809	-1.40562	0.523851	0.261352	0.250079	3.89979	3.554	3.15076
A_23_P14105	0.0161811	0.000395904	8.13456	down	RCBTB2	Homo sapiens regulator of chromosome condensation (RCC1) and BTB (POZ) domain containing protein 2 (RCBTB2), mRNA [NM_001268]	regulator of chromosome condensation (RCC1) and BTB (POZ) domain containing protein 2	1102	1.87538	2.0621	2.04714	-1.14868	-0.36775	-1.09233	0.122932	0.185584	0.113481
A_23_P147826	0.0161811	0.000301403	4.79729	up	RAP2C	Homo sapiens RAP2C, member of RAS oncogene family (RAP2C), mRNA [NM_021183]	RAP2C, member of RAS oncogene family	57826	0.7348	0.380869	0.581449	2.99702	3.08653	2.47054	4.79729	6.52358	3.70402
A_23_P148519	0.0161811	0.000382979	4.32534	down	FAM156A	Homo sapiens family with sequence similarity 156, member A (FAM156A), transcript variant 1, mRNA [NM_014138]	family with sequence similarity 156, member A	29057	0.407897	0.58115	0.33244	-1.70492	-0.863074	-1.31091	0.231196	0.36749	0.320113
A_23_P154367	0.0161811	0.000293754	4.72948	up	STK17B	Homo sapiens serine/threonine kinase 17b (STK17B), mRNA [NM_004226]	serine/threonine kinase 17b	9262	-3.90006	-3.75872	-3.86508	-1.65838	-1.4744	-2.2143	4.72948	4.87136	3.14002
A_23_P168532	0.0161811	0.000431405	5.65767	up	FSCN1	Homo sapiens fascin homolog 1, actin-bundling protein (Strongylocentrotus purpuratus) (FSCN1), mRNA [NM_003088]	fascin homolog 1, actin-bundling protein (Strongylocentrotus purpuratus)	6624	1.10585	1.46638	1.25401	3.60605	3.4414	3.4892	5.65767	3.93135	4.70823
A_23_P200126	0.0161811	0.000425998	4.14759	down	MKNK1	Homo sapiens MAP kinase interacting serine/threonine kinase 1 (MKNK1), transcript variant 1, mRNA [NM_003684]	MAP kinase interacting serine/threonine kinase 1	8569	1.08379	0.962769	0.73856	-0.96848	-0.0423476	-0.375509	0.241104	0.49823	0.461989
A_23_P201138	0.0161811	0.000365935	6.0485	up	KCNA3	Homo sapiens potassium voltage-gated channel, shaker-related subfamily, member 3 (KCNA3), mRNA [NM_002232]	potassium voltage-gated channel, shaker-related subfamily, member 3	3738	-1.49829	-2.88386	-3.05342	1.09829	0.042966	-1.73927	6.0485	7.60437	2.48657
A_23_P214330	0.0161811	0.000276383	7.18707	up	SERPINB1	Homo sapiens serpin peptidase inhibitor, clade B (ovalbumin), member 1 (SERPINB1), mRNA [NM_030666]	serpin peptidase inhibitor, clade B (ovalbumin), member 1	1992	-0.967226	-0.667258	-0.719682	1.87818	1.85664	1.10857	7.18707	5.75134	3.55105
A_23_P214360	0.0161811	0.000421505	7.47064	up	IRF4	Homo sapiens interferon regulatory factor 4 (IRF4), transcript variant 1, mRNA [NM_002460]	interferon regulatory factor 4	3662	-1.6867	-1.1884	-1.8847	1.21453	1.7333	2.41235	7.47064	7.57741	19.658
A_23_P21560	0.0161811	0.000278635	6.52897	up	FAM49A	Homo sapiens family with sequence similarity 49, member A (FAM49A), mRNA [NM_030797]	family with sequence similarity 49, member A	81553	-0.740347	-0.649515	-0.540395	1.96651	1.52832	2.02687	6.52897	4.52474	5.92684
A_23_P2294	0.0161811	0.00043139	6.13972	up	HELB	Homo sapiens helicase (DNA) B (HELB), mRNA [NM_033647]	helicase (DNA) B	92797	-0.933843	-1.30434	-0.859129	1.68433	1.27879	1.2917	6.13972	5.99239	4.44083
A_23_P30736	0.0161811	0.000386909	3.46285	up	HLA-DOB	Homo sapiens major histocompatibility complex, class II, DO beta (HLA-DOB), mRNA [NM_002120]	major histocompatibility complex, class II, DO beta	3112	-2.18928	-1.72748	-2.42885	-0.39732	-0.0134856	1.11329	3.46285	3.28068	11.6491
A_23_P343837	0.0161811	0.00041054	4.7525	up	PARP11	Homo sapiens poly (ADP-ribose) polymerase family, member 11 (PARP11), mRNA [NM_020367]	poly (ADP-ribose) polymerase family, member 11	57097	0.629036	-0.041217	0.140448	2.87772	2.09139	2.23191	4.7525	4.38508	4.26179
A_23_P345591	0.0161811	0.000439889	4.40769	up	PSMA2	Homo sapiens proteasome (prosome, macropain) subunit, alpha type, 2 (PSMA2), mRNA [NM_002787]	proteasome (prosome, macropain) subunit, alpha type, 2	5683	0.948436	0.93072	0.925024	3.08846	2.79346	2.82135	4.40769	3.63698	3.72264
A_23_P347040	0.0161811	0.000324295	11.2918	up	DTX3L	Homo sapiens deltex 3-like (Drosophila) (DTX3L), mRNA [NM_138287]	deltex 3-like (Drosophila)	151636	0.508147	-0.0897186	-0.59974	4.00535	3.3916	2.98449	11.2918	11.1682	11.9939
A_23_P370005	0.0161811	0.000456788	3.76603	up	RIPK1	Homo sapiens receptor (TNFRSF)-interacting serine-threonine kinase 1 (RIPK1), mRNA [NM_003804]	receptor (TNFRSF)-interacting serine-threonine kinase 1	8737	-0.179542	-0.941086	-1.01452	1.7335	1.17743	1.02574	3.76603	4.34247	4.11318
A_23_P371215	0.0161811	0.000446896	11.8346	up	ICOS	Homo sapiens inducible T-cell co-stimulator (ICOS), mRNA [NM_012092]	inducible T-cell co-stimulator	29851	-3.28447	-2.86464	-3.35214	0.280469	-0.908242	-1.66605	11.8346	3.88093	3.21783
A_23_P377957	0.0161811	0.000441245	5.82775	up	KCTD12	Homo sapiens potassium channel tetramerisation domain containing 12 (KCTD12), mRNA [NM_138444]	potassium channel tetramerisation domain containing 12	115207	1.64924	1.58389	1.59725	4.19218	1.86898	1.03973	5.82775	1.21849	0.679468
A_23_P378588	0.0161811	0.000456536	12.2904	up	ARL5B	Homo sapiens ADP-ribosylation factor-like 5B (ARL5B), mRNA [NM_178815]	ADP-ribosylation factor-like 5B	221079	1.29287	-0.172972	-0.314585	4.91233	4.37394	3.41934	12.2904	23.3753	13.3052
A_23_P384024	0.0161811	0.000419833	5.24434	up	CCDC50	Homo sapiens coiled-coil domain containing 50 (CCDC50), transcript variant 2, mRNA [NM_178335]	coiled-coil domain containing 50	152137	0.620623	0.670334	0.716206	3.01139	4.34098	4.05656	5.24434	12.7342	10.1285
A_23_P434268	0.0161811	0.000425063	7.59141	up	DOPEY1	Homo sapiens dopey family member 1 (DOPEY1), transcript variant 2, mRNA [NM_001199942]	dopey family member 1	23033	0.98206	1.4705	1.68825	3.90643	4.17286	4.33188	7.5914	6.50864	6.24902
A_23_P43765	0.0161811	0.000388891	6.21028	up	MFN1	Homo sapiens mitofusin 1 (MFN1), nuclear gene encoding mitochondrial protein, mRNA [NM_033540]	mitofusin 1	55669	0.697483	0.696821	0.320799	3.33214	2.20802	1.5275	6.21028	2.85046	2.3081
A_23_P501583	0.0161811	0.000392368	3.89548	up	NFYA	Homo sapiens nuclear transcription factor Y, alpha (NFYA), transcript variant 1, mRNA [NM_002505]	nuclear transcription factor Y, alpha	4800	-0.24835	-0.35656	-0.725072	1.71345	1.09433	0.703385	3.89548	2.73377	2.69159
A_23_P59005	0.0161811	0.000306947	12.6241	up	TAP1	Homo sapiens transporter 1, ATP-binding cassette, sub-family B (MDR/TAP) (TAP1), mRNA [NM_000593]	transporter 1, ATP-binding cassette, sub-family B (MDR/TAP)	6890	-0.883344	-0.891778	-1.2699	2.77477	2.31616	3.02961	12.6241	9.24028	19.6915
A_23_P65427	0.0161811	0.000453163	3.99695	up	PSME2	Homo sapiens proteasome (prosome, macropain) activator subunit 2 (PA28 beta) (PSME2), mRNA [NM_002818]	proteasome (prosome, macropain) activator subunit 2 (PA28 beta)	5721	-0.204987	0.588158	0.370186	1.79391	2.08	3.0463	3.99695	2.81248	6.39134
A_23_P68730	0.0161811	0.000285239	7.18508	down	PDXK	Homo sapiens pyridoxal (pyridoxine, vitamin B6) kinase (PDXK), mRNA [NM_003681]	pyridoxal (pyridoxine, vitamin B6) kinase	8566	1.66489	1.45408	1.58828	-1.18012	-0.519325	-1.05104	0.139177	0.254651	0.160504
A_23_P69242	0.0161811	0.00043696	4.34154	down	SUMF1	Homo sapiens sulfatase modifying factor 1 (SUMF1), transcript variant 1, mRNA [NM_182760]	sulfatase modifying factor 1	285362	0.977016	1.11327	1.21924	-1.14119	-0.379522	-0.0884443	0.230333	0.355324	0.40397
A_23_P71064	0.0161811	0.000303586	4.68399	up	SP4	Homo sapiens Sp4 transcription factor (SP4), mRNA [NM_003112]	Sp4 transcription factor	6671	-1.42482	-1.14478	-0.576575	0.802917	-0.0145179	-0.195098	4.68399	2.18898	1.30267
A_23_P74278	0.0161811	0.000301924	12.8532	up	PDE4B	Homo sapiens phosphodiesterase 4B, cAMP-specific (PDE4B), transcript variant d, mRNA [NM_001037341]	phosphodiesterase 4B, cAMP-specific	5142	-2.50652	-2.86665	-2.94156	1.17754	1.25956	2.11316	12.8532	17.4629	33.2371
A_23_P76386	0.0161811	0.000404027	6.71841	up	SLC6A12	Homo sapiens solute carrier family 6 (neurotransmitter transporter, betaine/GABA), member 12 (SLC6A12), transcript variant 1, mRNA [NM_003044]	solute carrier family 6 (neurotransmitter transporter, betaine/GABA), member 12	6539	-0.871668	-0.497631	0.215793	1.87645	2.48435	3.5356	6.71841	7.90072	9.98533
A_23_P80648	0.0161811	0.000358624	4.59562	up	MFN1	Homo sapiens mitofusin 1 (MFN1), nuclear gene encoding mitochondrial protein, mRNA [NM_033540]	mitofusin 1	55669	1.13564	0.992004	0.522059	3.3359	1.85636	1.19523	4.59562	1.82052	1.59458
A_23_P81219	0.0161811	0.000409902	9.04936	up	PLAC8	Homo sapiens placenta-specific 8 (PLAC8), transcript variant 2, mRNA [NM_016619]	placenta-specific 8	51316	-4.88803	-5.1594	-5.68224	-1.71021	-0.800336	-1.80682	9.04936	20.5216	14.6764
A_23_P82868	0.0161811	0.000324632	21.1986	up	PLAT	Homo sapiens plasminogen activator, tissue (PLAT), transcript variant 1, mRNA [NM_000930]	plasminogen activator, tissue	5327	0.927162	1.27274	1.33652	5.33306	4.83604	5.25915	21.1986	11.8211	15.1645
A_23_P90845	0.0161811	0.000317902	4.21508	up	TIA1	Homo sapiens TIA1 cytotoxic granule-associated RNA binding protein (TIA1), transcript variant 2, mRNA [NM_022173]	TIA1 cytotoxic granule-associated RNA binding protein	7072	0.623904	0.744521	0.512838	2.69946	2.49777	2.32629	4.21508	3.37117	3.51483
A_23_P91859	0.0161811	0.000327404	4.05301	up	TRANK1	Homo sapiens tetratricopeptide repeat and ankyrin repeat containing 1 (TRANK1), mRNA [NM_014831]	tetratricopeptide repeat and ankyrin repeat containing 1	9881	-2.41047	-1.59156	-1.94774	-0.391476	0.0221294	0.744359	4.05301	3.06034	6.46254
A_23_P95130	0.0161811	0.000454522	10.9585	up	SLC37A3	Homo sapiens solute carrier family 37 (glycerol-3-phosphate transporter), member 3 (SLC37A3), transcript variant 1, mRNA [NM_207113]	solute carrier family 37 (glycerol-3-phosphate transporter), member 3	84255	-2.47167	-2.8313	-3.39905	0.982314	-0.238607	-1.25126	10.9585	6.03224	4.43147
A_24_P175188	0.0161811	0.000318054	7.72996	up	SAMD9	Homo sapiens sterile alpha motif domain containing 9 (SAMD9), transcript variant 1, mRNA [NM_017654]	sterile alpha motif domain containing 9	54809	1.35732	1.23228	0.316802	4.30778	3.77968	3.29398	7.72996	5.84583	7.87445
A_24_P184937	0.0161811	0.000441169	5.35911	down	KLHL36	kelch-like 36 (Drosophila) [Source:HGNC Symbol;Acc:17844] [ENST00000325279]	kelch-like 36 (Drosophila)	79786	-0.102823	-0.234147	0.232133	-2.52482	-1.8055	-2.22777	0.186598	0.336493	0.181758
A_24_P250922	0.0161811	0.000433886	63.3281	up	PTGS2	Homo sapiens prostaglandin-endoperoxide synthase 2 (prostaglandin G/H synthase and cyclooxygenase) (PTGS2), mRNA [NM_000963]	prostaglandin-endoperoxide synthase 2 (prostaglandin G/H synthase and cyclooxygenase)	5743	-4.02356	-5.27224	-5.018	1.96121	-0.046931	0.591398	63.3281	37.4088	48.8201
A_24_P303145	0.0161811	0.000324418	7.46782	down	ANKH	Homo sapiens ankylosis, progressive homolog (mouse) (ANKH), mRNA [NM_054027]	ankylosis, progressive homolog (mouse)	56172	0.61114	0.147908	-0.234579	-2.28955	-2.06902	-4.11805	0.133908	0.215099	0.0677577
A_24_P303454	0.0161811	0.000414447	6.67648	up	TIAM2	Homo sapiens T-cell lymphoma invasion and metastasis 2 (TIAM2), transcript variant 1, mRNA [NM_012454]	T-cell lymphoma invasion and metastasis 2	26230	-2.17223	-1.86973	-2.10555	0.566856	1.4234	2.0886	6.67648	9.80237	18.3048
A_24_P322474	0.0161811	0.000406862	4.80578	down	PDE4A	Homo sapiens phosphodiesterase 4A, cAMP-specific (PDE4A), transcript variant 4, mRNA [NM_006202]	phosphodiesterase 4A, cAMP-specific	5141	1.36009	1.17558	1.43863	-0.904676	-0.559644	0.449674	0.208083	0.300362	0.503843
A_24_P340390	0.0161811	0.000420263	7.08079	up	CPEB2	Homo sapiens cytoplasmic polyadenylation element binding protein 2 (CPEB2), transcript variant B, mRNA [NM_182485]	cytoplasmic polyadenylation element binding protein 2	132864	-0.220281	-1.0457	-1.16459	2.60363	1.81238	0.543836	7.08079	7.25052	3.26804
A_24_P35891	0.0161811	0.000337957	3.56675	down	ZNF219	Homo sapiens zinc finger protein 219 (ZNF219), transcript variant 1, mRNA [NM_016423]	zinc finger protein 219	51222	1.36813	1.91451	2.25707	-0.466483	0.111553	-0.0374807	0.280367	0.286586	0.203831
A_24_P37589	0.0161811	0.000386069	7.88991	up	ACPP	Homo sapiens acid phosphatase, prostate (ACPP), transcript variant 1, mRNA [NM_001099]	acid phosphatase, prostate	55	-1.05186	-0.524135	-0.711485	1.92815	1.7947	2.04647	7.88991	4.98928	6.76436
A_24_P45446	0.0161811	0.000281171	47.2901	up	GBP4	Homo sapiens guanylate binding protein 4 (GBP4), mRNA [NM_052941]	guanylate binding protein 4	115361	-2.06642	-1.95045	-2.70245	3.49704	3.20587	3.95436	47.2901	35.6622	100.902
A_24_P46130	0.0161811	0.000306641	8.55354	up	ACPP	Homo sapiens acid phosphatase, prostate (ACPP), transcript variant 1, mRNA [NM_001099]	acid phosphatase, prostate	55	-1.26071	-1.0057	-1.23941	1.83581	1.13412	0.137624	8.55354	4.40707	2.59733
A_24_P51777	0.0161811	0.000324164	4.30802	up	CCDC50	Homo sapiens coiled-coil domain containing 50 (CCDC50), transcript variant 2, mRNA [NM_178335]	coiled-coil domain containing 50	152137	0.755727	0.735367	0.845574	2.86275	3.8816	3.80892	4.30802	8.85339	7.79928
A_24_P52733	0.0161811	0.000386954	4.32604	up	IL10RA	Homo sapiens interleukin 10 receptor, alpha (IL10RA), transcript variant 1, mRNA [NM_001558]	interleukin 10 receptor, alpha	3587	-1.23047	-0.581754	-0.551571	0.882574	0.918056	0.846615	4.32604	2.82805	2.6357
A_24_P551028	0.0161811	0.000428788	5.04371	down	SPOPL	Homo sapiens speckle-type POZ protein-like (SPOPL), mRNA [NM_001001664]	speckle-type POZ protein-like	339745	-0.472106	-0.363767	0.314473	-2.80659	-1.93333	-1.5968	0.198267	0.33691	0.265858
A_24_P56240	0.0161811	0.000299802	3.55806	up	CPNE8	Homo sapiens copine VIII (CPNE8), mRNA [NM_153634]	copine VIII	144402	1.63217	1.68679	2.09566	3.46326	2.82179	2.58835	3.55806	2.19618	1.40706
A_24_P576174	0.0161811	0.000323178	5.35747	up	DCP1A	Homo sapiens DCP1 decapping enzyme homolog A (S. cerevisiae) (DCP1A), mRNA [NM_018403]	DCP1 decapping enzyme homolog A (S. cerevisiae)	55802	0.617673	0.225605	0.215066	3.03922	2.11332	1.87388	5.35747	3.70048	3.15756
A_24_P715602	0.0161811	0.000449475	12.4701	up	LOC100506229	Homo sapiens hypothetical LOC100506229 (LOC100506229), transcript variant 1, non-coding RNA [NR_039975]	hypothetical LOC100506229	100506229	0.0641835	-0.238275	-0.498253	3.70458	3.59342	4.14925	12.4701	14.2382	25.0633
A_24_P79617	0.0161811	0.000426854	8.17069	up	KIAA0040	Homo sapiens KIAA0040 (KIAA0040), transcript variant 2, mRNA [NM_014656]	KIAA0040	9674	-1.47711	-1.10549	-1.20416	1.55334	1.55548	1.62049	8.17069	6.32459	7.08444
A_24_P829183	0.0161811	0.000372158	6.79063	up	FLJ32255	PREDICTED: Homo sapiens hypothetical LOC643977 (FLJ32255), partial miscRNA [XR_108575]	hypothetical LOC643977	643977	-1.73192	-1.46939	-1.9443	1.03163	0.568286	-0.815957	6.79063	4.10584	2.18608
A_24_P912587	0.0161811	0.000453756	9.35909	up	RAPGEF2	Rap guanine nucleotide exchange factor (GEF) 2 [Source:HGNC Symbol;Acc:16854] [ENST00000503328]	Rap guanine nucleotide exchange factor (GEF) 2	9693	-1.2977	-1.55536	-1.08758	1.92867	1.23562	1.40199	9.35909	6.92098	5.6161
A_24_P920398	0.0161811	0.000416796	9.20731	up	PARP14	Homo sapiens poly (ADP-ribose) polymerase family, member 14 (PARP14), mRNA [NM_017554]	poly (ADP-ribose) polymerase family, member 14	54625	1.89536	1.75331	0.889044	5.09814	4.16033	4.21807	9.20731	5.3038	10.0493
A_24_P935535	0.0161811	0.000333021	10.2508	up		Homo sapiens, clone IMAGE:2960704, mRNA. [BC007549]			-2.03485	-2.78927	-3.41822	1.32281	0.555753	0.510033	10.2508	10.1613	15.2238
A_24_P937405	0.0161811	0.000365619	9.92438	up	PRSS23	Homo sapiens protease, serine, 23 (PRSS23), mRNA [NM_007173]	protease, serine, 23	11098	-2.69505	-3.20845	-3.94041	0.615925	-1.75719	-3.33036	9.92438	2.73446	1.52631
A_24_P943922	0.0161811	0.000427145	4.11938	up	CACHD1	Homo sapiens cache domain containing 1 (CACHD1), mRNA [NM_020925]	cache domain containing 1	57685	-0.921183	0.459171	-0.405326	1.12124	0.795565	0.638705	4.11938	1.2626	2.06198
A_24_P944751	0.0161811	0.000434499	4.755	down	KIAA0930	Homo sapiens KIAA0930 (KIAA0930), transcript variant 1, mRNA [NM_015264]	KIAA0930	23313	0.563904	1.32206	1.39412	-1.68554	-1.14731	-2.0819	0.210305	0.18057	0.0898699
A_32_P116488	0.0161811	0.000339535	13.6404	up					0.781422	-0.147408	-0.300013	4.55123	3.73554	3.28342	13.6404	14.7532	11.9873
A_32_P147324	0.0161811	0.000453104	3.88462	down		Homo sapiens, clone IMAGE:3858719, mRNA. [BC038355]			0.522812	0.487094	0.61848	-1.43496	-0.949982	-0.661931	0.257426	0.369315	0.411678
A_32_P161455	0.0161811	0.000432735	4.13378	down		Homo sapiens mRNA; cDNA DKFZp451K063 (from clone DKFZp451K063). [AL831999]			0.991136	0.987369	1.24536	-1.05632	-0.55453	-1.24939	0.24191	0.343433	0.177421
A_32_P16462	0.0161811	0.000430684	6.2278	down					-1.09785	-1.4233	-0.728724	-3.73657	-3.50438	-2.9523	0.16057	0.236339	0.214109
A_32_P186725	0.0161811	0.000308494	4.3839	down		PREDICTED: Homo sapiens hypothetical LOC100507448, transcript variant 1 (LOC100507448), partial miscRNA [XR_113102]			1.56298	1.30076	0.996213	-0.569237	-0.273334	0.202177	0.228107	0.335853	0.576728
A_32_P345659	0.0161811	0.000340142	10.4045	up	XIRP1	Homo sapiens xin actin-binding repeat containing 1 (XIRP1), transcript variant 1, mRNA [NM_194293]	xin actin-binding repeat containing 1	165904	-0.254016	0.124428	-0.982551	3.12512	1.83118	1.96331	10.4045	3.26426	7.70537
A_32_P74075	0.0161811	0.000416713	4.18706	down		Homo sapiens, clone IMAGE:4944844, mRNA. [BC023330]			0.289459	0.0873082	0.401673	-1.77648	-1.85243	-1.93626	0.238831	0.260664	0.197793
A_32_P8806	0.0161811	0.000391434	7.05705	down	SBNO1	Homo sapiens strawberry notch homolog 1 (Drosophila) (SBNO1), transcript variant 1, mRNA [NM_001167856]	strawberry notch homolog 1 (Drosophila)	55206	-0.218387	-0.378673	0.276899	-3.03745	-2.5254	-2.42968	0.141702	0.225824	0.153193
A_32_P89837	0.0161811	0.000336192	4.38533	down	TRAF3	Homo sapiens TNF receptor-associated factor 3 (TRAF3), transcript variant 1, mRNA [NM_145725]	TNF receptor-associated factor 3	7187	1.84709	1.40488	1.48667	-0.28559	0.194374	0.286174	0.228033	0.432116	0.435126
A_24_P116805	0.016503	0.00047377	4.47677	up	STAT3	Homo sapiens signal transducer and activator of transcription 3 (acute-phase response factor) (STAT3), transcript variant 3, mRNA [NM_213662]	signal transducer and activator of transcription 3 (acute-phase response factor)	6774	-0.821726	-0.695964	-0.92762	1.34073	1.40623	1.23887	4.47677	4.29363	4.4893
A_32_P115606	0.016503	0.000468577	7.62478	down	PXK	PX domain containing serine/threonine kinase [Source:HGNC Symbol;Acc:23326] [ENST00000536750]	PX domain containing serine/threonine kinase	54899	0.206728	-0.335079	0.276494	-2.72397	-1.80407	-1.52813	0.131151	0.361236	0.286256
A_32_P94722	0.016503	0.000471803	3.73433	down	BTBD9	Homo sapiens BTB (POZ) domain containing 9 (BTBD9), transcript variant 1, mRNA [NM_052893]	BTB (POZ) domain containing 9	114781	-1.00306	-0.39009	-0.368423	-2.90391	-2.05879	-1.95359	0.267786	0.314536	0.333285
A_23_P123343	0.0165436	0.000478687	4.16929	up	NUDCD1	Homo sapiens NudC domain containing 1 (NUDCD1), transcript variant 1, mRNA [NM_032869]	NudC domain containing 1	84955	1.87308	1.39418	1.28401	3.93288	3.21068	3.10543	4.16929	3.52225	3.53428
A_23_P37983	0.0165436	0.000480213	5.77983	up	MT1B	Homo sapiens metallothionein 1B (MT1B), mRNA [NM_005947]	metallothionein 1B	4490	0.86714	0.497148	2.28342	3.39817	3.4821	5.08639	5.77983	7.91699	6.97877
A_32_P184916	0.0165507	0.000483058	4.18304	up	GNB4	Homo sapiens guanine nucleotide binding protein (G protein), beta polypeptide 4 (GNB4), mRNA [NM_021629]	guanine nucleotide binding protein (G protein), beta polypeptide 4	59345	1.80557	1.42881	1.86473	3.87012	3.22213	2.91573	4.18304	3.46612	2.07196
A_23_P103256	0.0165558	0.000489051	4.96499	up	CFHR3	Homo sapiens complement factor H-related 3 (CFHR3), transcript variant 1, mRNA [NM_021023]	complement factor H-related 3	10878	2.33336	2.48025	0.471241	4.64515	4.41295	4.59368	4.96499	3.81769	17.4172
A_23_P160720	0.0165558	0.000493278	14.0959	up	BATF3	Homo sapiens basic leucine zipper transcription factor, ATF-like 3 (BATF3), mRNA [NM_018664]	basic leucine zipper transcription factor, ATF-like 3	55509	-1.7827	-1.67225	-2.29227	2.0345	2.364	2.42292	14.0959	16.4071	26.2671
A_23_P167017	0.0165558	0.000493768	4.21905	up	POPDC2	Homo sapiens popeye domain containing 2 (POPDC2), mRNA [NM_022135]	popeye domain containing 2	64091	-0.797327	-0.722086	-1.31495	1.27959	0.848757	0.328651	4.21906	2.97078	3.12445
A_32_P27706	0.0165558	0.000491762	3.63409	down	AGPS	Homo sapiens alkylglycerone phosphate synthase (AGPS), mRNA [NM_003659]	alkylglycerone phosphate synthase	8540	0.796706	1.14515	1.45709	-1.06489	-0.671772	-0.907366	0.275172	0.283826	0.19419
A_23_P24948	0.01667	0.000499833	7.8042	down	KCNE3	Homo sapiens potassium voltage-gated channel, Isk-related family, member 3 (KCNE3), mRNA [NM_005472]	potassium voltage-gated channel, Isk-related family, member 3	10008	-0.852978	-0.32418	0.102063	-3.81723	-2.82328	-2.31056	0.128136	0.176887	0.187814
A_23_P13222	0.0167229	0.000504087	4.00337	up	RCN1	Homo sapiens reticulocalbin 1, EF-hand calcium binding domain (RCN1), mRNA [NM_002901]	reticulocalbin 1, EF-hand calcium binding domain	5954	2.29734	1.99318	1.77331	4.29855	4.08052	4.53076	4.00337	4.24962	6.76199
A_23_P107206	0.0168977	0.000536218	4.77389	up	STAT3	Homo sapiens signal transducer and activator of transcription 3 (acute-phase response factor) (STAT3), transcript variant 3, mRNA [NM_213662]	signal transducer and activator of transcription 3 (acute-phase response factor)	6774	-0.899879	-0.774381	-0.959932	1.35529	1.48926	1.35672	4.77389	4.80203	4.98175
A_23_P12601	0.0168977	0.000549238	5.09021	up	DHTKD1	Homo sapiens dehydrogenase E1 and transketolase domain containing 1 (DHTKD1), nuclear gene encoding mitochondrial protein, mRNA [NM_018706]	dehydrogenase E1 and transketolase domain containing 1	55526	-2.31615	-1.01418	-1.00388	0.0315736	0.377545	0.212406	5.09021	2.62393	2.32347
A_23_P132536	0.0168977	0.000519974	4.51654	down	TRAK1	Homo sapiens trafficking protein, kinesin binding 1 (TRAK1), transcript variant 1, mRNA [NM_001042646]	trafficking protein, kinesin binding 1	22906	0.269432	0.171805	0.143887	-1.90579	-1.42833	-1.37986	0.221408	0.329845	0.347783
A_23_P158449	0.0168977	0.000539913	16.3416	up	SLC37A3	Homo sapiens solute carrier family 37 (glycerol-3-phosphate transporter), member 3 (SLC37A3), transcript variant 2, mRNA [NM_032295]	solute carrier family 37 (glycerol-3-phosphate transporter), member 3	84255	-3.16181	-3.44831	-3.10916	0.86867	-0.460537	-1.71254	16.3416	7.93246	2.63283
A_23_P169030	0.0168977	0.000547686	3.63952	up	TNFRSF10B	Homo sapiens tumor necrosis factor receptor superfamily, member 10b (TNFRSF10B), transcript variant 1, mRNA [NM_003842]	tumor necrosis factor receptor superfamily, member 10b	8795	0.543424	0.0406415	0.401427	2.40717	2.14621	2.0777	3.63952	4.30368	3.19601
A_23_P259641	0.0168977	0.000529841	4.44129	up	EZH2	Homo sapiens enhancer of zeste homolog 2 (Drosophila) (EZH2), transcript variant 1, mRNA [NM_004456]	enhancer of zeste homolog 2 (Drosophila)	2146	1.34244	1.14737	0.737155	3.49342	2.99545	3.11878	4.44129	3.60021	5.21123
A_23_P30687	0.0168977	0.000525588	15.2032	up	SERPINB9	Homo sapiens serpin peptidase inhibitor, clade B (ovalbumin), member 9 (SERPINB9), mRNA [NM_004155]	serpin peptidase inhibitor, clade B (ovalbumin), member 9	5272	-0.608141	-0.912602	-1.57585	3.31817	2.69997	2.29074	15.2032	12.2319	14.5867
A_23_P344531	0.0168977	0.000544698	13.113	up	SYNPO	Homo sapiens synaptopodin (SYNPO), transcript variant 1, mRNA [NM_007286]	synaptopodin	11346	-2.31502	-1.77553	-2.3132	1.39792	1.85426	1.80003	13.113	12.3787	17.3064
A_23_P44177	0.0168977	0.00054468	4.01416	up	C3orf38	Homo sapiens chromosome 3 open reading frame 38 (C3orf38), mRNA [NM_173824]	chromosome 3 open reading frame 38	285237	1.3989	1.43315	1.15449	3.404	3.11596	2.68294	4.01416	3.21054	2.88477
A_23_P63896	0.0168977	0.000519173	14.3848	up	FAS	Homo sapiens Fas (TNF receptor superfamily, member 6) (FAS), transcript variant 1, mRNA [NM_000043]	Fas (TNF receptor superfamily, member 6)	355	-1.23559	-0.808237	0.0930656	2.61088	3.26208	3.7756	14.3848	16.7991	12.8396
A_23_P98310	0.0168977	0.000528617	3.68727	up	CSTF3	Homo sapiens cleavage stimulation factor, 3' pre-RNA, subunit 3, 77kDa (CSTF3), transcript variant 1, mRNA [NM_001326]	cleavage stimulation factor, 3' pre-RNA, subunit 3, 77kDa	1479	1.66328	1.6035	1.59368	3.54583	3.24887	2.58881	3.68727	3.12828	1.99325
A_24_P119131	0.0168977	0.00054342	4.84812	down	TMEM120B	Homo sapiens transmembrane protein 120B (TMEM120B), mRNA [NM_001080825]	transmembrane protein 120B	144404	-0.181965	0.172932	0.743674	-2.45939	-1.62691	-2.50568	0.206265	0.287206	0.105159
A_24_P192586	0.0168977	0.000520234	3.65272	up	DNAJA1	DnaJ (Hsp40) homolog, subfamily A, member 1 [Source:HGNC Symbol;Acc:5229] [ENST00000330899]	DnaJ (Hsp40) homolog, subfamily A, member 1	3301	1.08927	1.03012	0.79725	2.95824	2.13024	2.54284	3.65272	2.14373	3.35331
A_24_P275386	0.0168977	0.000550746	7.01405	down	BRI3BP	BRI3 binding protein [Source:HGNC Symbol;Acc:14251] [ENST00000341446]	BRI3 binding protein	140707	-1.491	-0.564224	0.540895	-4.30125	-3.32992	-4.02378	0.142571	0.147042	0.0422566
A_24_P567298	0.0168977	0.000540966	7.40698	up	CSAG2	Homo sapiens CSAG family, member 2 (CSAG2), transcript variant 2, mRNA [NM_004909]	CSAG family, member 2	728461	0.521965	0.270026	-1.2152	3.41085	3.32444	3.4058	7.40698	8.30753	24.6069
A_32_P32061	0.0168977	0.000552475	7.12089	up	C2orf27A	Homo sapiens chromosome 2 open reading frame 27A (C2orf27A), mRNA [NM_013310]	chromosome 2 open reading frame 27A	29798	1.44854	1.10693	0.878411	4.2806	3.50564	3.05019	7.12088	5.27331	4.50577
A_23_P206310	0.0169555	0.00055707	6.46155	down	KIAA0513	Homo sapiens KIAA0513 (KIAA0513), mRNA [NM_014732]	KIAA0513	9764	-0.943981	-0.596786	-0.180274	-3.63586	-2.903	-2.6912	0.154762	0.20219	0.175443
A_23_P74290	0.0170229	0.000564318	88.3793	up	GBP5	Homo sapiens guanylate binding protein 5 (GBP5), transcript variant 1, mRNA [NM_052942]	guanylate binding protein 5	115362	-2.29026	-2.84208	-3.74305	4.17537	3.36352	4.39089	88.3793	73.8027	280.906
A_23_P76799	0.0170229	0.000564716	4.16838	up	BAZ1A	Homo sapiens bromodomain adjacent to zinc finger domain, 1A (BAZ1A), transcript variant 1, mRNA [NM_013448]	bromodomain adjacent to zinc finger domain, 1A	11177	1.15496	0.305939	0.364561	3.21444	2.7984	2.62524	4.16838	5.62737	4.79218
A_23_P256716	0.0173043	0.000580564	3.49311	up	SMARCA5	Homo sapiens SWI/SNF related, matrix associated, actin dependent regulator of chromatin, subfamily a, member 5 (SMARCA5), mRNA [NM_003601]	SWI/SNF related, matrix associated, actin dependent regulator of chromatin, subfamily a, member 5	8467	1.95417	1.43351	1.85667	3.75868	3.04484	3.15622	3.49311	3.05532	2.46152
A_23_P62647	0.0173043	0.00058233	44.8382	up	SLAMF1	Homo sapiens signaling lymphocytic activation molecule family member 1 (SLAMF1), mRNA [NM_003037]	signaling lymphocytic activation molecule family member 1	6504	-0.249688	-0.58939	-1.58035	5.23697	4.71219	4.21386	44.8382	39.4398	55.4921
A_24_P944827	0.0173043	0.000579439	4.22408	down	ATG7	Homo sapiens ATG7 autophagy related 7 homolog (S. cerevisiae) (ATG7), transcript variant 1, mRNA [NM_006395]	ATG7 autophagy related 7 homolog (S. cerevisiae)	10533	1.11615	1.65032	1.94068	-0.962489	0.240962	0.173685	0.236738	0.376479	0.29382
A_23_P69573	0.0174948	0.00059153	15.4455	up	GUCY1A3	Homo sapiens guanylate cyclase 1, soluble, alpha 3 (GUCY1A3), transcript variant 1, mRNA [NM_000856]	guanylate cyclase 1, soluble, alpha 3	2982	-1.65683	-1.34098	-2.73331	2.29228	3.07304	3.294	15.4455	21.3184	65.2232
A_24_P183128	0.0175559	0.000596395	6.47544	up	PLAC8	Homo sapiens placenta-specific 8 (PLAC8), transcript variant 2, mRNA [NM_016619]	placenta-specific 8	51316	-4.39268	-4.17501	-4.47467	-1.6977	-0.849491	-1.63983	6.47544	10.0249	7.13465
A_23_P43764	0.0176941	0.000604455	6.26471	up	MFN1	Homo sapiens mitofusin 1 (MFN1), nuclear gene encoding mitochondrial protein, mRNA [NM_033540]	mitofusin 1	55669	0.726777	0.669625	0.262212	3.37403	2.20023	1.5629	6.26471	2.88907	2.46346
A_32_P15169	0.0176941	0.000606735	3.97566	up					-0.476461	0.250764	-0.0435236	1.51473	1.89099	2.74707	3.97566	3.11715	6.91916
A_24_P370484	0.0179263	0.000617555	3.87895	up					2.21701	1.9551	1.59012	4.17268	3.64647	3.63623	3.87895	3.22962	4.12993
A_24_P64100	0.0179914	0.000624758	3.36253	up		solute carrier family 25, member 37 [Source:HGNC Symbol;Acc:29786] [ENST00000519973]			-3.64434	-4.17108	-4.08018	-1.8948	-2.34832	-2.50557	3.36253	3.5376	2.97854
A_32_P44394	0.0179914	0.000625539	19.059	up	AIM2	Homo sapiens absent in melanoma 2 (AIM2), mRNA [NM_004833]	absent in melanoma 2	9447	-1.6526	-1.4819	-1.91521	2.5998	2.24039	3.14684	19.059	13.1984	33.4063
A_23_P110031	0.0180015	0.000634503	5.98908	down	ZNF589	Homo sapiens zinc finger protein 589 (ZNF589), mRNA [NM_016089]	zinc finger protein 589	51385	0.627431	0.936249	1.03076	-1.9549	-0.961962	-0.761341	0.166971	0.268276	0.288751
A_23_P201979	0.0180015	0.000634013	6.80788	up	CREM	Homo sapiens cAMP responsive element modulator (CREM), transcript variant 19, mRNA [NM_183013]	cAMP responsive element modulator	1390	1.53463	1.63264	1.27991	4.30183	2.75841	2.70992	6.80788	2.18218	2.6945
A_23_P42282	0.0180015	0.000632607	5.29282	up	C4B	Homo sapiens complement component 4B (Chido blood group) (C4B), mRNA [NM_001002029]	complement component 4B (Chido blood group)	721	-0.610601	-0.149248	-0.220584	1.79344	1.72264	1.9098	5.29282	3.66011	4.37834
A_23_P123503	0.018119	0.000660568	6.42644	up	TRIB1	Homo sapiens tribbles homolog 1 (Drosophila) (TRIB1), mRNA [NM_025195]	tribbles homolog 1 (Drosophila)	10221	-1.20872	-1.77395	-1.97451	1.4753	1.04601	-0.0387688	6.42644	7.06142	3.82574
A_23_P18186	0.018119	0.000671886	3.60055	up	GNB4	Homo sapiens guanine nucleotide binding protein (G protein), beta polypeptide 4 (GNB4), mRNA [NM_021629]	guanine nucleotide binding protein (G protein), beta polypeptide 4	59345	1.97076	1.64088	2.08023	3.81898	3.51714	3.4001	3.60055	3.6712	2.49642
A_23_P322704	0.018119	0.000677934	3.83344	up	FAM177A1	Homo sapiens family with sequence similarity 177, member A1 (FAM177A1), transcript variant 2, mRNA [NM_001079519]	family with sequence similarity 177, member A1	283635	1.09441	0.292014	0.0211761	3.03305	2.8783	3.30046	3.83344	6.00551	9.70875
A_23_P32404	0.018119	0.000666203	23.5647	up	ISG20	Homo sapiens interferon stimulated exonuclease gene 20kDa (ISG20), mRNA [NM_002201]	interferon stimulated exonuclease gene 20kDa	3669	-2.6036	-2.07999	-3.28455	1.95496	1.87326	1.97424	23.5647	15.4899	38.2873
A_23_P328298	0.018119	0.000671998	13.2874	up	ODF2L	Homo sapiens outer dense fiber of sperm tails 2-like (ODF2L), transcript variant 1, mRNA [NM_020729]	outer dense fiber of sperm tails 2-like	57489	-0.250332	-0.341962	0.538921	3.48166	2.68218	1.87175	13.2874	8.135	2.51896
A_23_P57927	0.018119	0.00067747	3.17546	down	HYAL2	Homo sapiens hyaluronoglucosaminidase 2 (HYAL2), transcript variant 1, mRNA [NM_003773]	hyaluronoglucosaminidase 2	8692	0.534863	1.05256	0.917639	-1.1321	-0.0126699	0.583035	0.314915	0.477895	0.793002
A_23_P60324	0.018119	0.000679101	4.22684	down	UBAC1	Homo sapiens UBA domain containing 1 (UBAC1), mRNA [NM_016172]	UBA domain containing 1	10422	0.307363	1.06631	0.840419	-1.77221	-0.527832	-0.0774126	0.236584	0.331219	0.529304
A_23_P69109	0.018119	0.000652014	7.57348	up	PLSCR1	Homo sapiens phospholipid scramblase 1 (PLSCR1), mRNA [NM_021105]	phospholipid scramblase 1	5359	1.30356	1.47255	1.56225	4.22451	3.90767	3.69079	7.57348	5.40807	4.37272
A_24_P594721	0.018119	0.000674776	6.62648	down		Homo sapiens cDNA clone IMAGE:3933366, partial cds. [BC062753]			0.205357	-0.396111	0.657021	-2.52289	-2.21925	-2.31756	0.15091	0.282606	0.127222
A_24_P62237	0.018119	0.000660095	3.85322	down	CERK	Homo sapiens ceramide kinase (CERK), mRNA [NM_022766]	ceramide kinase	64781	-0.908667	-0.449118	-0.680841	-2.85473	-1.75886	-2.28197	0.259523	0.403394	0.329618
A_24_P77008	0.018119	0.000676511	70.1637	up	PTGS2	Homo sapiens prostaglandin-endoperoxide synthase 2 (prostaglandin G/H synthase and cyclooxygenase) (PTGS2), mRNA [NM_000963]	prostaglandin-endoperoxide synthase 2 (prostaglandin G/H synthase and cyclooxygenase)	5743	-5.25076	-6.44535	-6.88028	0.881896	-1.10162	-0.663544	70.1637	40.609	74.3745
A_24_P892464	0.018119	0.000649235	3.2782	up		Homo sapiens mRNA, chromosome 1 specific transcript KIAA0502. [AB007971]			-0.289274	-0.0213261	0.403452	1.42363	0.669748	1.04783	3.2782	1.61448	1.56307
A_24_P916288	0.018119	0.000644827	4.0646	down	YY1	YY1 transcription factor [Source:HGNC Symbol;Acc:12856] [ENST00000262238]	YY1 transcription factor	7528	-0.854428	-0.581431	-0.459497	-2.87754	-2.12721	-2.53973	0.246027	0.34251	0.236476
A_32_P228124	0.018119	0.000664534	5.37196	down	GNAQ	guanine nucleotide binding protein (G protein), q polypeptide [Source:HGNC Symbol;Acc:4390] [ENST00000286548]	guanine nucleotide binding protein (G protein), q polypeptide	2776	-0.265252	0.142235	0.0647736	-2.6907	-1.79968	-1.88287	0.186152	0.26027	0.259239
A_32_P135601	0.0185112	0.000696753	3.57948	down		Q306F7_HUMAN (Q306F7) Down syndrome encephalopathy related protein 1, partial (11%) [THC2643320]			-0.766494	-0.54334	0.113532	-2.60624	-2.74473	-2.63442	0.27937	0.217428	0.148862
A_23_P126939	0.0185522	0.000713762	5.35139	up	RAB7L1	Homo sapiens RAB7, member RAS oncogene family-like 1 (RAB7L1), transcript variant 1, mRNA [NM_003929]	RAB7, member RAS oncogene family-like 1	8934	-0.438609	0.0823349	0.286347	1.98131	2.48031	2.97789	5.35139	5.27062	6.46005
A_23_P309701	0.0185522	0.000706448	7.92656	up	PTPN2	Homo sapiens protein tyrosine phosphatase, non-receptor type 2 (PTPN2), transcript variant 1, mRNA [NM_002828]	protein tyrosine phosphatase, non-receptor type 2	5771	1.67757	1.2287	0.78821	4.66426	4.39894	3.98712	7.92656	9.00199	9.18262
A_23_P55256	0.0185522	0.000708683	3.83751	down	ZNF652	Homo sapiens zinc finger protein 652 (ZNF652), transcript variant 2, mRNA [NM_014897]	zinc finger protein 652	22834	-3.47128	-2.86896	-2.15564	-5.41145	-5.1846	-4.46485	0.260585	0.200873	0.201771
A_24_P167338	0.0185522	0.000706276	11.9599	up	RAB30	Homo sapiens RAB30, member RAS oncogene family (RAB30), mRNA [NM_014488]	RAB30, member RAS oncogene family	27314	-1.97299	-1.7916	-1.68943	1.60715	1.28936	1.80284	11.9599	8.46181	11.2532
A_24_P409265	0.0185522	0.000712592	4.85944	up	DENND4A	Homo sapiens DENN/MADD domain containing 4A (DENND4A), transcript variant 2, mRNA [NM_005848]	DENN/MADD domain containing 4A	10260	0.498684	-0.0153648	0.175247	2.77948	1.8086	1.308	4.85944	3.54052	2.19276
A_32_P169406	0.0185522	0.000716051	10.4352	up	LOC400043	Homo sapiens hypothetical LOC400043 (LOC400043), non-coding RNA [NR_026656]	hypothetical LOC400043	400043	0.741133	0.781744	0.227401	4.12452	3.54673	2.26444	10.4352	6.79742	4.10404
A_24_P36898	0.0185577	0.000719223	9.04178	up	GBP2	guanylate binding protein 2, interferon-inducible [Source:HGNC Symbol;Acc:4183] [ENST00000464839]	guanylate binding protein 2, interferon-inducible	2634	-1.49319	-2.17588	-2.53733	1.68341	1.33827	1.58272	9.04178	11.4252	17.3884
A_23_P150789	0.0185746	0.000731728	12.8683	up	PRSS23	Homo sapiens protease, serine, 23 (PRSS23), mRNA [NM_007173]	protease, serine, 23	11098	-2.10922	-2.74304	-3.43919	1.57653	0.199109	-1.75997	12.8683	7.68555	3.20255
A_23_P218928	0.0185746	0.000727537	7.80739	down	FAM198B	Homo sapiens family with sequence similarity 198, member B (FAM198B), transcript variant 2, mRNA [NM_016613]	family with sequence similarity 198, member B	51313	2.52132	2.66673	2.74361	-0.443516	-1.60359	-2.06038	0.128084	0.0518209	0.0357978
A_23_P253586	0.0185746	0.000730847	3.36306	down	DOPEY2	Homo sapiens dopey family member 2 (DOPEY2), mRNA [NM_005128]	dopey family member 2	9980	0.921701	1.01805	1.33598	-0.828073	-0.327133	-0.808344	0.297348	0.393605	0.226201
A_32_P107372	0.0185746	0.000729332	33.5209	up	GBP1	Homo sapiens guanylate binding protein 1, interferon-inducible (GBP1), mRNA [NM_002053]	guanylate binding protein 1, interferon-inducible	2633	0.694696	0.205029	-0.867954	5.76168	5.36739	5.67515	33.5209	35.8118	93.2546
A_23_P113237	0.0187374	0.000741129	8.2061	up	CRLF2	Homo sapiens cytokine receptor-like factor 2 (CRLF2), transcript variant 2, mRNA [NM_001012288]	cytokine receptor-like factor 2	64109	0.804727	0.654433	1.17357	3.84142	3.80251	2.08513	8.2061	8.86475	1.88108
A_23_P20876	0.018901	0.000750937	3.4668	down	PTPDC1	Homo sapiens protein tyrosine phosphatase domain containing 1 (PTPDC1), transcript variant 2, mRNA [NM_177995]	protein tyrosine phosphatase domain containing 1	138639	2.48265	2.20977	1.61006	0.68905	1.13761	1.14639	0.288451	0.475604	0.725139
A_24_P356830	0.018901	0.000756643	3.76239	down		Homo sapiens cDNA FLJ26446 fis, clone KDN02743. [AK129956]			-0.502843	-0.236739	0.286676	-2.41449	-1.30796	-0.801834	0.265788	0.475918	0.470247
A_32_P88479	0.018901	0.000753702	4.13556	down	KIAA0930	Homo sapiens KIAA0930 (KIAA0930), transcript variant 1, mRNA [NM_015264]	KIAA0930	23313	1.23434	1.7057	1.90132	-0.813742	-0.808955	-1.10747	0.241805	0.17499	0.12424
A_23_P151870	0.0189123	0.000764468	6.32826	down	GLCE	Homo sapiens glucuronic acid epimerase (GLCE), mRNA [NM_015554]	glucuronic acid epimerase	26035	1.5434	1.93087	3.13235	-1.11841	0.1163	0.448786	0.158021	0.284288	0.155657
A_24_P373297	0.0189123	0.000762492	4.39571	down	ZDHHC7	Homo sapiens zinc finger, DHHC-type containing 7 (ZDHHC7), transcript variant 2, mRNA [NM_017740]	zinc finger, DHHC-type containing 7	55625	-0.0617686	0.0614649	0.187618	-2.19786	-1.45568	-1.40903	0.227495	0.349377	0.330645
A_24_P57730	0.0189123	0.000766144	2.96077	down	MRPL52	Homo sapiens mitochondrial ribosomal protein L52 (MRPL52), nuclear gene encoding mitochondrial protein, transcript variant 4, mRNA [NM_181304]	mitochondrial ribosomal protein L52	122704	0.332903	0.696018	0.871245	-1.23307	-0.566542	-0.00814921	0.33775	0.416804	0.543596
A_23_P351467	0.0189466	0.000772495	9.70352	up	CMAHP	Homo sapiens cytidine monophospho-N-acetylneuraminic acid hydroxylase, pseudogene (CMAHP), transcript variant 1, non-coding RNA [NR_002174]	cytidine monophospho-N-acetylneuraminic acid hydroxylase, pseudogene	8418	0.183257	0.550884	0.382845	3.46176	2.62841	3.02504	9.70352	4.22082	6.24283
A_24_P111134	0.0189466	0.000773577	4.39405	down	POMT2	Homo sapiens protein-O-mannosyltransferase 2 (POMT2), mRNA [NM_013382]	protein-O-mannosyltransferase 2	29954	0.76753	0.402554	1.02117	-1.36802	-1.26362	-1.32889	0.227581	0.315089	0.196138
A_24_P371628	0.0190983	0.000782819	11.6919	down	ANKH	Homo sapiens ankylosis, progressive homolog (mouse) (ANKH), mRNA [NM_054027]	ankylosis, progressive homolog (mouse)	56172	2.41347	1.69677	0.990099	-1.13397	-0.642192	-2.58632	0.0855292	0.197653	0.0838281
A_23_P23639	0.0192202	0.000803119	10.352	up	MCOLN2	Homo sapiens mucolipin 2 (MCOLN2), mRNA [NM_153259]	mucolipin 2	255231	0.704445	1.39276	1.63065	4.07628	4.07973	4.15748	10.352	6.43959	5.76305
A_23_P339191	0.0192202	0.000802278	5.27097	down	CBL	Homo sapiens Cas-Br-M (murine) ecotropic retroviral transforming sequence (CBL), mRNA [NM_005188]	Cas-Br-M (murine) ecotropic retroviral transforming sequence	867	-0.448865	-0.739827	-0.389835	-2.84693	-1.91831	-1.76497	0.189718	0.441816	0.385517
A_23_P3424	0.0192202	0.00080314	6.93591	down	RPP25	Homo sapiens ribonuclease P/MRP 25kDa subunit (RPP25), mRNA [NM_017793]	ribonuclease P/MRP 25kDa subunit	54913	0.919733	1.12214	1.29545	-1.87435	-0.561166	-0.1294	0.144177	0.311368	0.372459
A_23_P400945	0.0192202	0.000799193	3.80216	up	ETV3	Homo sapiens ets variant 3 (ETV3), transcript variant 2, mRNA [NM_005240]	ets variant 3	2117	-0.803938	-1.17921	-1.614	1.12288	0.407787	0.492446	3.80216	3.00424	4.3063
A_24_P333733	0.0192202	0.000792507	4.26211	down	ATP6V0A1	Homo sapiens ATPase, H+ transporting, lysosomal V0 subunit a1 (ATP6V0A1), transcript variant 3, mRNA [NM_005177]	ATPase, H+ transporting, lysosomal V0 subunit a1	535	0.776553	1.02342	1.10964	-1.31501	-0.389363	-0.992264	0.234626	0.375587	0.23295
A_23_P132226	0.0193894	0.000813304	5.9706	down	TPST2	Homo sapiens tyrosylprotein sulfotransferase 2 (TPST2), transcript variant 1, mRNA [NM_001008566]	tyrosylprotein sulfotransferase 2	8459	0.599972	-0.0759872	-0.259062	-1.9779	-1.282	-1.62966	0.167487	0.433465	0.386732
A_23_P381261	0.0194566	0.000822856	3.72517	up	ADCY4	Homo sapiens adenylate cyclase 4 (ADCY4), transcript variant 2, mRNA [NM_139247]	adenylate cyclase 4	196883	-1.38692	-1.43267	-1.85481	0.510387	0.413679	0.677905	3.72517	3.59588	5.78659
A_24_P264383	0.0194566	0.00082543	5.10742	up		Q412F2_KINRA (Q412F2) MOSC, partial (10%) [THC2481836]			-0.700396	-0.934228	-0.788644	1.6522	-1.20415	-0.524424	5.10742	0.829364	1.20099
A_24_P278299	0.0194566	0.000820607	5.80767	down	ASB13	Homo sapiens ankyrin repeat and SOCS box containing 13 (ASB13), transcript variant 1, mRNA [NM_024701]	ankyrin repeat and SOCS box containing 13	79754	0.194272	0.720226	1.37774	-2.34369	-1.46709	-1.27919	0.172186	0.219559	0.158557
A_23_P163467	0.0195104	0.000844639	14.0664	down	C15orf52	Homo sapiens chromosome 15 open reading frame 52 (C15orf52), mRNA [NM_207380]	chromosome 15 open reading frame 52	388115	0.971445	1.79618	1.88349	-2.84274	-0.909709	-1.99453	0.0710914	0.153266	0.0680143
A_23_P23114	0.0195104	0.000843469	3.58124	down	PTP4A2	Homo sapiens protein tyrosine phosphatase type IVA, member 2 (PTP4A2), transcript variant 1, mRNA [NM_080391]	protein tyrosine phosphatase type IVA, member 2	8073	-1.52194	-1.24328	-0.839992	-3.3624	-2.73392	-1.85701	0.279233	0.355855	0.494136
A_23_P258234	0.0195104	0.000837866	3.41532	up	DCBLD1	discoidin, CUB and LCCL domain containing 1 [Source:HGNC Symbol;Acc:21479] [ENST00000338728]	discoidin, CUB and LCCL domain containing 1	285761	1.42907	1.78684	1.95859	3.20109	3.13738	2.62972	3.41532	2.55007	1.59232
A_23_P347618	0.0195104	0.000846382	6.35018	up	ERO1LB	Homo sapiens ERO1-like beta (S. cerevisiae) (ERO1LB), mRNA [NM_019891]	ERO1-like beta (S. cerevisiae)	56605	0.883304	0.288187	0.0422911	3.5501	2.45565	2.05061	6.35018	4.49234	4.02312
A_24_P9321	0.0195104	0.000831075	3.69788	up	HIST1H3I	Homo sapiens histone cluster 1, H3i (HIST1H3I), mRNA [NM_003533]	histone cluster 1, H3i	8354	-1.02788	-0.850532	-1.11596	0.858818	0.166554	-0.307684	3.69788	2.02383	1.75112
A_32_P2333	0.0195104	0.000841756	3.8738	up	SUB1	Homo sapiens SUB1 homolog (S. cerevisiae) (SUB1), mRNA [NM_006713]	SUB1 homolog (S. cerevisiae)	10923	0.472918	0.139625	0.480278	2.42667	2.19986	1.57461	3.8738	4.17053	2.13514
A_23_P252636	0.0195843	0.00086188	3.34952	up	CSNK1G1	Homo sapiens casein kinase 1, gamma 1 (CSNK1G1), mRNA [NM_022048]	casein kinase 1, gamma 1	53944	-0.208803	-0.674369	-0.387207	1.53515	0.223416	0.126229	3.34952	1.8632	1.42745
A_23_P253677	0.0195843	0.000870279	3.04043	down	TMEM192	Homo sapiens transmembrane protein 192 (TMEM192), mRNA [NM_001100389]	transmembrane protein 192	201931	1.87789	1.87519	2.59416	0.273614	1.08665	1.55985	0.328901	0.578931	0.488249
A_23_P390744	0.0195843	0.000856944	4.99699	down	FOPNL	Homo sapiens FGFR1OP N-terminal like (FOPNL), mRNA [NM_144600]	FGFR1OP N-terminal like	123811	2.13024	1.80082	1.56862	-0.190821	-0.229155	0.293114	0.200121	0.24486	0.413082
A_23_P426140	0.0195843	0.000869973	3.38879	down	ZYG11B	Homo sapiens zyg-11 homolog B (C. elegans) (ZYG11B), mRNA [NM_024646]	zyg-11 homolog B (C. elegans)	79699	0.123432	0.672233	1.25658	-1.63734	-1.12546	-1.11493	0.295091	0.287633	0.193242
A_23_P8281	0.0195843	0.000863863	3.42506	down	IFNGR1	Homo sapiens interferon gamma receptor 1 (IFNGR1), mRNA [NM_000416]	interferon gamma receptor 1	3459	0.912195	1.42323	1.7946	-0.863932	-0.0961103	0.0886285	0.291966	0.348844	0.306516
A_24_P175460	0.0195843	0.000863082	4.35243	down	CAMSAP1	Homo sapiens calmodulin regulated spectrin-associated protein 1 (CAMSAP1), mRNA [NM_015447]	calmodulin regulated spectrin-associated protein 1	157922	1.95879	1.40791	1.42353	-0.163034	0.351108	0.355126	0.229757	0.480696	0.476845
A_24_P202512	0.0195843	0.000871457	8.48701	up	RNF138	Homo sapiens ring finger protein 138 (RNF138), transcript variant 1, mRNA [NM_016271]	ring finger protein 138	51444	-1.06509	-0.556242	-1.08835	2.02016	1.65876	0.480261	8.48701	4.64283	2.96619
A_23_P156957	0.0195845	0.000877802	7.85393	up	NCOA7	Homo sapiens nuclear receptor coactivator 7 (NCOA7), transcript variant 1, mRNA [NM_181782]	nuclear receptor coactivator 7	135112	1.28565	1.03104	0.484069	4.25907	3.46498	2.66001	7.85393	5.40369	4.5188
A_23_P59921	0.0195845	0.000883959	3.21991	up	SUB1	Homo sapiens SUB1 homolog (S. cerevisiae) (SUB1), mRNA [NM_006713]	SUB1 homolog (S. cerevisiae)	10923	0.721696	0.332831	0.677856	2.40872	2.21229	1.69582	3.21991	3.67936	2.02506
A_23_P85693	0.0195845	0.000876058	10.7788	up	GBP2	Homo sapiens guanylate binding protein 2, interferon-inducible (GBP2), mRNA [NM_004120]	guanylate binding protein 2, interferon-inducible	2634	-1.14508	-1.51016	-1.93541	2.28504	1.87319	2.73278	10.7788	10.435	25.4253
A_24_P320328	0.0195845	0.00088087	3.4548	up	SUB1	Homo sapiens SUB1 homolog (S. cerevisiae) (SUB1), mRNA [NM_006713]	SUB1 homolog (S. cerevisiae)	10923	0.603697	0.291023	0.493858	2.3923	2.08013	1.6912	3.4548	3.456	2.29317
A_23_P309991	0.0196187	0.000889031	13.7149	up	BCL2L11	Homo sapiens BCL2-like 11 (apoptosis facilitator) (BCL2L11), transcript variant 1, mRNA [NM_138621]	BCL2-like 11 (apoptosis facilitator)	10018	-1.89473	-1.2084	-0.910042	1.88294	1.0217	0.712661	13.7149	4.69167	3.07951
A_23_P98350	0.0196187	0.000891757	5.61339	up	BIRC3	Homo sapiens baculoviral IAP repeat containing 3 (BIRC3), transcript variant 1, mRNA [NM_001165]	baculoviral IAP repeat containing 3	330	1.04734	0.342679	-0.113715	3.53621	2.5991	3.47917	5.61339	4.77805	12.0661
A_23_P143713	0.0196405	0.000895884	6.32406	up	APOBEC3G	Homo sapiens apolipoprotein B mRNA editing enzyme, catalytic polypeptide-like 3G (APOBEC3G), mRNA [NM_021822]	apolipoprotein B mRNA editing enzyme, catalytic polypeptide-like 3G	60489	-1.82502	-1.22435	-1.45975	0.835833	0.868198	1.13192	6.32406	4.26501	6.02796
A_23_P62465	0.0196605	0.000906202	4.59149	up	ZFY	Homo sapiens zinc finger protein, Y-linked (ZFY), transcript variant 1, mRNA [NM_003411]	zinc finger protein, Y-linked	7544	0.90409	0.691125	0.289241	3.10305	2.68323	1.91577	4.59149	3.97817	3.08769
A_24_P334361	0.0196605	0.000905139	8.42519	up	DDX60	Homo sapiens DEAD (Asp-Glu-Ala-Asp) box polypeptide 60 (DDX60), mRNA [NM_017631]	DEAD (Asp-Glu-Ala-Asp) box polypeptide 60	55601	1.37894	1.67777	0.867949	4.45365	3.51629	3.5917	8.42519	3.57643	6.60587
A_24_P370201	0.0196605	0.000903766	3.85558	up	EBI3	Homo sapiens Epstein-Barr virus induced 3 (EBI3), mRNA [NM_005755]	Epstein-Barr virus induced 3	10148	0.592614	1.0791	0.940548	2.53956	2.14317	2.60233	3.85558	2.09082	3.16408
A_24_P791829	0.019663	0.000909455	3.15791	down	NUFIP2	Homo sapiens nuclear fragile X mental retardation protein interacting protein 2 (NUFIP2), mRNA [NM_020772]	nuclear fragile X mental retardation protein interacting protein 2	57532	0.559514	0.447562	0.536106	-1.09946	-0.522608	-0.450402	0.316665	0.510446	0.504698
A_23_P82550	0.0196829	0.000913511	4.80608	up	STK17A	Homo sapiens serine/threonine kinase 17a (STK17A), mRNA [NM_004760]	serine/threonine kinase 17a	9263	-0.0164744	-0.760837	-1.01037	2.24839	1.93582	1.57288	4.80608	6.48298	5.99286
A_24_P23258	0.019689	0.000917777	11.761	down	GRAMD4	Homo sapiens GRAM domain containing 4 (GRAMD4), mRNA [NM_015124]	GRAM domain containing 4	23151	0.573759	0.759182	1.287	-2.98218	-1.78794	-2.53754	0.0850268	0.171096	0.0705827
A_32_P31832	0.019689	0.000920074	3.84093	down		human_007563 human eyeball cDNA Library Homo sapiens cDNA 5', mRNA sequence [EL953211]			0.703974	0.299335	1.35447	-1.23748	-0.557917	0.540652	0.260354	0.552003	0.568874
A_23_P25503	0.0197096	0.000924391	6.78758	up	FNDC3A	Homo sapiens fibronectin type III domain containing 3A (FNDC3A), transcript variant 1, mRNA [NM_001079673]	fibronectin type III domain containing 3A	22862	2.06066	1.72002	1.85814	4.82356	2.79224	1.62806	6.78758	2.10266	0.852592
A_23_P356109	0.0197096	0.000931583	3.95487	up	ATXN7L1	Homo sapiens ataxin 7-like 1 (ATXN7L1), transcript variant 2, mRNA [NM_152749]	ataxin 7-like 1	222255	0.449636	0.549618	0.561057	2.43327	2.35299	2.20068	3.95487	3.49036	3.11585
A_32_P196233	0.0197096	0.000933612	3.96115	down					0.809811	0.824603	1.3656	-1.17611	-0.999976	-2.53813	0.252452	0.282323	0.0668132
A_32_P214503	0.0197096	0.000932573	5.47348	down	PDK3	Homo sapiens pyruvate dehydrogenase kinase, isozyme 3 (PDK3), nuclear gene encoding mitochondrial protein, transcript variant 1, mRNA [NM_001142386]	pyruvate dehydrogenase kinase, isozyme 3	5165	-0.384125	-0.236306	0.292383	-2.83658	-2.1544	-2.76839	0.182699	0.264604	0.119844
A_32_P226678	0.0197156	0.000937043	4.86293	down	LOC100505576	Homo sapiens hypothetical LOC100505576 (LOC100505576), non-coding RNA [NR_038847]	hypothetical LOC100505576	100505576	-1.79131	-1.38284	-1.52642	-4.07314	-2.61434	-2.70372	0.205637	0.425877	0.442178
A_23_P161064	0.0197881	0.000943645	2.86624	up	RNF115	Homo sapiens ring finger protein 115 (RNF115), mRNA [NM_014455]	ring finger protein 115	27246	0.66217	0.175188	0.182283	2.18133	1.66631	2.16393	2.86624	2.81107	3.94944
A_23_P1083	0.0199402	0.000956045	22.0058	up	GJA4	Homo sapiens gap junction protein, alpha 4, 37kDa (GJA4), mRNA [NM_002060]	gap junction protein, alpha 4, 37kDa	2701	-1.13333	-0.575816	-0.138281	3.32649	3.55244	2.72048	22.0058	17.4875	7.25394
A_23_P200047	0.0199402	0.000963843	3.21753	down	CEP104	Homo sapiens centrosomal protein 104kDa (CEP104), mRNA [NM_014704]	centrosomal protein 104kDa	9731	0.820175	0.378771	0.798191	-0.865778	-0.4735	-0.534765	0.310798	0.553912	0.396954
A_23_P210465	0.0199402	0.00095952	3.64796	up	PI3	Homo sapiens peptidase inhibitor 3, skin-derived (PI3), mRNA [NM_002638]	peptidase inhibitor 3, skin-derived	5266	-3.97355	-3.3147	-4.18822	-2.10646	-1.90724	-2.82171	3.64796	2.6527	2.57847
A_23_P422083	0.0199402	0.000966809	5.25553	down	TMEM55A	Homo sapiens transmembrane protein 55A (TMEM55A), mRNA [NM_018710]	transmembrane protein 55A	55529	-1.28971	-0.912621	-0.778078	-3.68354	-2.69699	-2.04909	0.190276	0.290302	0.41437
A_24_P174924	0.0199402	0.00096752	3.06702	up	HIST1H3B	Homo sapiens histone cluster 1, H3b (HIST1H3B), mRNA [NM_003537]	histone cluster 1, H3b	8358	-1.3892	-1.31702	-1.88958	0.227635	-0.0659421	-0.453371	3.06702	2.38019	2.70608
A_32_P22191	0.0199402	0.00096998	3.79449	up	BBX	Homo sapiens bobby sox homolog (Drosophila) (BBX), transcript variant 2, mRNA [NM_020235]	bobby sox homolog (Drosophila)	56987	-1.12221	-0.490197	-0.037562	0.801692	0.777496	1.0319	3.79449	2.40776	2.09865
A_23_P45087	0.0200383	0.000981143	4.80323	up	ZNF107	Homo sapiens zinc finger protein 107 (ZNF107), transcript variant 1, mRNA [NM_016220]	zinc finger protein 107	51427	0.172968	-0.103998	-0.117624	2.43697	1.32541	0.713973	4.80323	2.69336	1.77965
A_32_P66035	0.0200383	0.000980086	32.5503	down	TMEM86A	Homo sapiens transmembrane protein 86A (TMEM86A), mRNA [NM_153347]	transmembrane protein 86A	144110	2.65477	3.21729	3.18486	-2.36983	0.408354	1.66202	0.0307217	0.1427	0.348
A_23_P372925	0.020191	0.000991837	4.36628	down	KIAA1737	Homo sapiens KIAA1737 (KIAA1737), mRNA [NM_033426]	KIAA1737	85457	1.26141	1.37599	1.47922	-0.864992	-0.166797	0.190557	0.229028	0.343223	0.409329
A_32_P226614	0.0202226	0.000996619	6.77554	up		PREDICTED: Homo sapiens hypothetical LOC100506544 (LOC100506544), partial miscRNA [XR_109720]			-1.31053	-0.84033	-0.988303	1.44981	2.00951	3.32745	6.77554	7.20921	19.9146
A_23_P423197	0.0202546	0.00100142	16.4945	down	RXRA	Homo sapiens retinoid X receptor, alpha (RXRA), mRNA [NM_002957]	retinoid X receptor, alpha	6256	-0.772404	-1.17627	-0.265337	-4.81632	-3.57742	-3.26655	0.0606262	0.189314	0.124895
A_23_P209426	0.0202573	0.00100479	3.22989	down	TRAK2	Homo sapiens trafficking protein, kinesin binding 2 (TRAK2), mRNA [NM_015049]	trafficking protein, kinesin binding 2	66008	1.21039	1.19918	1.13957	-0.481097	-0.0657911	0.300808	0.309608	0.416109	0.559123
A_24_P383598	0.0203634	0.00101392	8.82465	up					0.323529	-0.133098	0.0244007	3.46507	2.48646	1.91628	8.82465	6.14561	3.71118
A_24_P940149	0.0203634	0.00102223	4.54835	down	C2CD2	Homo sapiens C2 calcium-dependent domain containing 2 (C2CD2), transcript variant 1, mRNA [NM_015500]	C2 calcium-dependent domain containing 2	25966	0.846567	1.41916	1.42821	-1.33878	-0.141246	0.33397	0.21986	0.339055	0.468383
A_32_P148407	0.0203634	0.00102304	4.34266	down					1.71313	1.50151	1.09072	-0.405448	-0.0589911	-1.26277	0.230274	0.339033	0.195673
A_32_P228438	0.0203634	0.0010192	3.63081	down		Q8N4F7_HUMAN (Q8N4F7) Ring finger protein 175, partial (12%) [THC2637028]			0.724781	-0.00271033	-0.447207	-1.13551	-0.329805	-0.0147804	0.275421	0.79714	1.3495
A_23_P112113	0.0204937	0.00108093	3.14064	down	KIAA0196	Homo sapiens KIAA0196 (KIAA0196), mRNA [NM_014846]	KIAA0196	9897	1.58916	1.57201	1.41448	-0.0618937	0.41895	0.576969	0.318406	0.449671	0.559606
A_23_P206724	0.0204937	0.00106564	5.49093	up	MT1E	Homo sapiens metallothionein 1E (MT1E), mRNA [NM_175617]	metallothionein 1E	4493	0.978263	0.478753	2.28128	3.43531	3.47266	5.44635	5.49093	7.96631	8.96979
A_23_P313645	0.0204937	0.00108642	3.33822	down	MAP3K2	Homo sapiens mitogen-activated protein kinase kinase kinase 2 (MAP3K2), mRNA [NM_006609]	mitogen-activated protein kinase kinase kinase 2	10746	0.347251	0.464728	0.68165	-1.39183	-0.618671	-0.505599	0.299561	0.471916	0.43914
A_23_P314250	0.0204937	0.0010525	6.73964	down	FAM78A	Homo sapiens family with sequence similarity 78, member A (FAM78A), mRNA [NM_033387]	family with sequence similarity 78, member A	286336	-0.972541	-0.614422	-0.141496	-3.72521	-2.51848	-2.87047	0.148376	0.267192	0.150833
A_23_P38677	0.0204937	0.00106546	3.26333	down	SLMO1	Homo sapiens slowmo homolog 1 (Drosophila) (SLMO1), transcript variant 2, mRNA [NM_006553]	slowmo homolog 1 (Drosophila)	10650	3.76286	3.26811	3.09042	2.05652	1.90029	1.75413	0.306435	0.387475	0.396036
A_23_P397978	0.0204937	0.00105472	7.46663	up	FAM115C	Homo sapiens family with sequence similarity 115, member C (FAM115C), transcript variant 2, mRNA [NM_173678]	family with sequence similarity 115, member C	285966	-1.62544	-0.997798	-1.89341	1.27502	0.33923	0.289215	7.46663	2.5263	4.5398
A_23_P411851	0.0204937	0.00108235	6.8639	up	C14orf49	Homo sapiens chromosome 14 open reading frame 49 (C14orf49), mRNA [NM_152592]	chromosome 14 open reading frame 49	161176	-1.40928	-1.69245	-1.5866	1.36975	0.818518	-1.11576	6.8639	5.70004	1.38592
A_23_P62890	0.0204937	0.00108842	40.1927	up	GBP1	Homo sapiens guanylate binding protein 1, interferon-inducible (GBP1), mRNA [NM_002053]	guanylate binding protein 1, interferon-inducible	2633	0.983922	0.494083	-0.582965	6.31278	5.99361	6.85045	40.1927	45.24	172.855
A_23_P63870	0.0204937	0.00103644	3.42009	up	SAMD8	Homo sapiens sterile alpha motif domain containing 8 (SAMD8), transcript variant 2, mRNA [NM_144660]	sterile alpha motif domain containing 8	142891	0.379536	0.199758	-0.0706505	2.15357	1.66925	2.05861	3.42009	2.76924	4.37495
A_23_P95080	0.0204937	0.00108508	3.77935	up	CTNND1	Homo sapiens catenin (cadherin-associated protein), delta 1 (CTNND1), transcript variant 16, mRNA [NM_001206885]	catenin (cadherin-associated protein), delta 1	1500	1.41586	1.48331	1.72366	3.33399	2.77254	2.11311	3.77935	2.44396	1.30989
A_24_P100228	0.0204937	0.0010465	5.81218	up	XBP1	Homo sapiens X-box binding protein 1 (XBP1), transcript variant 2, mRNA [NM_001079539]	X-box binding protein 1	7494	-0.0549056	-0.367757	-1.36996	2.48417	1.82477	1.3624	5.81218	4.57106	6.6454
A_24_P171075	0.0204937	0.00107067	5.62683	up	CREM	Homo sapiens cAMP responsive element modulator (CREM), transcript variant 19, mRNA [NM_183013]	cAMP responsive element modulator	1390	1.19181	0.991827	0.659514	3.68413	2.2534	2.49152	5.62683	2.39757	3.56032
A_24_P385012	0.0204937	0.00106257	3.74591	down		Homo sapiens cDNA clone IMAGE:4791887. [BC030084]			0.357039	0.271252	0.6326	-1.54828	-1.60644	-1.60724	0.266958	0.272118	0.21171
A_24_P409971	0.0204937	0.00104311	11.2898	up	NEXN	Homo sapiens nexilin (F actin binding protein) (NEXN), transcript variant 1, mRNA [NM_144573]	nexilin (F actin binding protein)	91624	-0.380763	-0.849167	-1.27101	3.11619	2.0576	0.724271	11.2898	7.49935	3.98694
A_24_P715924	0.0204937	0.00107832	4.44824	down					1.08925	1.01151	1.13181	-1.06399	-0.739489	-0.951615	0.224808	0.297097	0.235954
A_24_P929888	0.0204937	0.0010757	4.78481	up		UI-H-BI4-aoz-b-08-0-UI.s1 NCI_CGAP_Sub8 Homo sapiens cDNA clone IMAGE:3086535 3', mRNA sequence [BF509482]			-0.138274	0.269855	0.285087	2.12019	1.56191	1.19451	4.78481	2.44877	1.87829
A_32_P11181	0.0204937	0.00108759	3.11565	down	PA2G4	Homo sapiens proliferation-associated 2G4, 38kDa (PA2G4), mRNA [NM_006191]	proliferation-associated 2G4, 38kDa	5036	-0.55916	-0.533176	-0.345856	-2.19869	-2.14027	-2.32334	0.32096	0.32826	0.253932
A_32_P219520	0.0204937	0.00103964	6.08249	up	TNFAIP8	Homo sapiens tumor necrosis factor, alpha-induced protein 8 (TNFAIP8), transcript variant 1, mRNA [NM_014350]	tumor necrosis factor, alpha-induced protein 8	25816	0.898526	0.41441	-0.0285943	3.50319	2.56654	2.11122	6.08249	4.44483	4.40706
A_23_P113634	0.0206605	0.00111186	3.50194	down	CBFB	Homo sapiens core-binding factor, beta subunit (CBFB), transcript variant 2, mRNA [NM_001755]	core-binding factor, beta subunit	865	0.184851	0.159119	0.188897	-1.6233	-0.592184	-0.560666	0.285556	0.594067	0.594784
A_23_P129389	0.0206605	0.0011133	4.12143	down	ZDHHC7	Homo sapiens zinc finger, DHHC-type containing 7 (ZDHHC7), transcript variant 2, mRNA [NM_017740]	zinc finger, DHHC-type containing 7	55625	-0.654159	-0.321133	-0.428356	-2.6973	-1.90615	-1.87623	0.242634	0.333322	0.366561
A_23_P333498	0.0206605	0.00112686	28.426	down	EEPD1	Homo sapiens endonuclease/exonuclease/phosphatase family domain containing 1 (EEPD1), mRNA [NM_030636]	endonuclease/exonuclease/phosphatase family domain containing 1	80820	1.36912	1.27635	0.826153	-3.46002	-2.05597	-4.77805	0.0351791	0.0992816	0.0205574
A_23_P371824	0.0206605	0.00111585	5.62924	up	TUFT1	Homo sapiens tuftelin 1 (TUFT1), transcript variant 1, mRNA [NM_020127]	tuftelin 1	7286	-0.994173	-0.727419	-0.987067	1.49877	1.84589	1.55257	5.62924	5.95172	5.81444
A_23_P60306	0.0206605	0.00112141	2.91777	up	TLR4	Homo sapiens toll-like receptor 4 (TLR4), transcript variant 1, mRNA [NM_138554]	toll-like receptor 4	7099	0.727729	0.705154	0.108987	2.2726	1.62607	0.214956	2.91777	1.89331	1.07622
A_24_P351906	0.0206605	0.00110855	8.38944	up	STEAP4	Homo sapiens STEAP family member 4 (STEAP4), transcript variant 1, mRNA [NM_024636]	STEAP family member 4	79689	-4.90727	-5.31841	-6.33101	-1.8387	-2.10684	-2.44544	8.38944	9.2636	14.78
A_24_P394865	0.0206605	0.00112694	8.41496	up	GOLM1	Homo sapiens golgi membrane protein 1 (GOLM1), transcript variant 1, mRNA [NM_016548]	golgi membrane protein 1	51280	0.526277	0.377632	0.810409	3.59923	3.23237	3.24387	8.41496	7.23373	5.40186
A_24_P4334	0.0206605	0.00112176	3.90926	up	RNF38	Homo sapiens ring finger protein 38 (RNF38), transcript variant 2, mRNA [NM_194328]	ring finger protein 38	152006	-1.15105	-0.676962	-1.02693	0.815843	0.505937	0.652312	3.90926	2.27033	3.2026
A_24_P472055	0.0206605	0.00111162	4.85208	up	RNF125	Homo sapiens cDNA: FLJ23481 fis, clone KAIA03003. [AK027134]	ring finger protein 125	54941	0.159913	0.82663	0.620662	2.43852	1.06966	0.362253	4.85208	1.18348	0.83601
A_23_P113263	0.0207317	0.00115976	8.50291	up					-0.757178	-1.46108	-0.784682	2.33078	1.58576	1.74106	8.50291	8.26398	5.75867
A_23_P115316	0.0207317	0.00114117	3.13084	down	TOR3A	Homo sapiens torsin family 3, member A (TOR3A), mRNA [NM_022371]	torsin family 3, member A	64222	-0.303949	-0.193455	0.193961	-1.9505	-0.945108	-0.0547822	0.319403	0.593923	0.841629
A_23_P116942	0.0207317	0.00114988	14.8821	up	LAG3	Homo sapiens lymphocyte-activation gene 3 (LAG3), mRNA [NM_002286]	lymphocyte-activation gene 3	3902	-3.51611	-2.56528	-3.08532	0.379395	1.4025	1.93681	14.8821	15.6466	32.4946
A_23_P138435	0.0207317	0.00118094	3.31936	down	ZMIZ1	Homo sapiens zinc finger, MIZ-type containing 1 (ZMIZ1), mRNA [NM_020338]	zinc finger, MIZ-type containing 1	57178	1.88554	1.42832	1.41664	0.154635	-0.0367947	-0.968139	0.301263	0.362206	0.191474
A_23_P14083	0.0207317	0.00116173	16.7227	up	AMIGO2	Homo sapiens adhesion molecule with Ig-like domain 2 (AMIGO2), transcript variant 2, mRNA [NM_181847]	adhesion molecule with Ig-like domain 2	347902	-1.66254	-2.04969	-2.51772	2.40119	1.97462	-0.196481	16.7227	16.2718	4.9976
A_23_P213766	0.0207317	0.00118321	3.75851	down	ANKH	Homo sapiens ankylosis, progressive homolog (mouse) (ANKH), mRNA [NM_054027]	ankylosis, progressive homolog (mouse)	56172	2.13984	1.44409	0.965352	0.229674	0.356613	-1.70884	0.266063	0.470584	0.156671
A_23_P255376	0.0207317	0.0011383	2.9381	up	CCDC109B	Homo sapiens coiled-coil domain containing 109B (CCDC109B), mRNA [NM_017918]	coiled-coil domain containing 109B	55013	-0.527901	-0.777834	-1.02401	1.02698	-0.00579931	-0.249925	2.9381	1.70768	1.71011
A_23_P29816	0.0207317	0.00114981	13.8581	up	PLA1A	Homo sapiens phospholipase A1 member A (PLA1A), transcript variant 1, mRNA [NM_015900]	phospholipase A1 member A	51365	1.27572	1.29776	0.916476	5.06838	5.05425	5.09629	13.8581	13.515	18.1238
A_23_P319792	0.0207317	0.00118703	5.5168	up	XRN1	Homo sapiens 5'-3' exoribonuclease 1 (XRN1), transcript variant 1, mRNA [NM_019001]	5'-3' exoribonuclease 1	54464	-0.348304	-0.326803	-0.318638	2.11553	1.60459	1.62352	5.5168	3.81424	3.84281
A_23_P340188	0.0207317	0.00116012	4.11461	up	FAM122C	Homo sapiens family with sequence similarity 122C (FAM122C), transcript variant 2, mRNA [NM_138819]	family with sequence similarity 122C	159091	-0.482667	-0.338572	-0.476683	1.55809	1.33381	1.73822	4.11461	3.1874	4.64251
A_23_P50919	0.0207317	0.00117069	4.92533	up	SERPINE2	Homo sapiens serpin peptidase inhibitor, clade E (nexin, plasminogen activator inhibitor type 1), member 2 (SERPINE2), transcript variant 1, mRNA [NM_006216]	serpin peptidase inhibitor, clade E (nexin, plasminogen activator inhibitor type 1), member 2	5270	0.0503535	-0.24107	-0.998176	2.35058	2.06725	0.96789	4.92533	4.95307	3.90701
A_23_P76658	0.0207317	0.00118621	8.16735	up	N4BP2L1	Homo sapiens NEDD4 binding protein 2-like 1 (N4BP2L1), transcript variant 1, mRNA [NM_052818]	NEDD4 binding protein 2-like 1	90634	0.0259542	0.647707	1.16968	3.05582	2.8647	2.62253	8.16735	4.64923	2.73749
A_24_P133488	0.0207317	0.0011501	4.46988	up	CDCA4	Homo sapiens cell division cycle associated 4 (CDCA4), transcript variant 1, mRNA [NM_017955]	cell division cycle associated 4	55038	0.354868	0.194473	0.15609	2.51511	1.66094	0.565511	4.46988	2.76345	1.32815
A_24_P139208	0.0207317	0.00118178	4.23495	up	USP25	Homo sapiens ubiquitin specific peptidase 25 (USP25), mRNA [NM_013396]	ubiquitin specific peptidase 25	29761	0.589544	0.507338	0.234963	2.67189	2.04969	1.55107	4.23495	2.91269	2.48993
A_24_P154214	0.0207317	0.0011645	5.69982	down	IRF2BP2	Homo sapiens interferon regulatory factor 2 binding protein 2 (IRF2BP2), transcript variant 1, mRNA [NM_182972]	interferon regulatory factor 2 binding protein 2	359948	-1.35007	-1.16576	-0.376362	-3.86098	-2.73647	-2.12385	0.175444	0.336642	0.297821
A_24_P419120	0.0207317	0.00117575	3.11443	down	BICD2	Homo sapiens bicaudal D homolog 2 (Drosophila) (BICD2), transcript variant 2, mRNA [NM_015250]	bicaudal D homolog 2 (Drosophila)	23299	-0.294289	-0.225322	0.0665614	-1.93326	-1.44337	-1.13531	0.321086	0.429865	0.434712
A_24_P98086	0.0207317	0.00117221	3.83794	down	GNA12	Homo sapiens guanine nucleotide binding protein (G protein) alpha 12 (GNA12), mRNA [NM_007353]	guanine nucleotide binding protein (G protein) alpha 12	2768	1.97198	1.59293	1.77448	0.0316439	0.504525	1.30026	0.260556	0.470279	0.719857
A_23_P115313	0.0207379	0.00119769	2.88559	down	TOR3A	Homo sapiens torsin family 3, member A (TOR3A), mRNA [NM_022371]	torsin family 3, member A	64222	-0.0679499	0.0387396	0.332594	-1.59682	-0.625228	0.141803	0.34655	0.63114	0.876125
A_23_P217304	0.0207379	0.00121385	5.72638	up	KDM6A	Homo sapiens lysine (K)-specific demethylase 6A (KDM6A), mRNA [NM_021140]	lysine (K)-specific demethylase 6A	7403	-0.500689	-0.488935	-0.656763	2.01693	1.48341	0.958035	5.72638	3.92406	3.06269
A_24_P201994	0.0207379	0.00121356	5.91889	up	GPR132	Homo sapiens G protein-coupled receptor 132 (GPR132), mRNA [NM_013345]	G protein-coupled receptor 132	29933	-1.21011	-0.742802	-0.912606	1.35522	1.58502	1.4936	5.91889	5.02048	5.30078
A_24_P29277	0.0207379	0.00119881	4.59466	down	COL4A3BP	Homo sapiens collagen, type IV, alpha 3 (Goodpasture antigen) binding protein (COL4A3BP), transcript variant 3, mRNA [NM_001130105]	collagen, type IV, alpha 3 (Goodpasture antigen) binding protein	10087	1.30532	1.27569	1.89146	-0.894642	-0.639028	-0.0844243	0.217644	0.265224	0.254214
A_24_P408047	0.0207379	0.00120157	5.73085	up	PLEKHA4	Homo sapiens pleckstrin homology domain containing, family A (phosphoinositide binding specific) member 4 (PLEKHA4), transcript variant 1, mRNA [NM_020904]	pleckstrin homology domain containing, family A (phosphoinositide binding specific) member 4	57664	-0.215243	-0.281303	0.17277	2.30351	1.44276	0.172855	5.73085	3.30366	1.00006
A_24_P50543	0.0207379	0.00121261	6.22488	up	TRIM69	Homo sapiens ring finger protein 36, mRNA (cDNA clone IMAGE:5277162). [BC031266]	tripartite motif containing 69	140691	0.374599	0.621494	-0.19011	3.01265	2.00693	1.42456	6.22488	2.6125	3.06242
A_24_P633902	0.0207379	0.00120955	2.86423	up	RNF115	Homo sapiens ring finger protein 115 (RNF115), mRNA [NM_014455]	ring finger protein 115	27246	0.290503	0.0628252	0.0490821	1.80865	1.48757	1.85712	2.86423	2.68467	3.50166
A_32_P1173	0.0207379	0.00121115	5.18794	up	MB21D1	Homo sapiens Mab-21 domain containing 1 (MB21D1), mRNA [NM_138441]	Mab-21 domain containing 1	115004	0.689098	-0.148999	0.186396	3.06426	2.35175	2.55395	5.18794	5.65977	5.16067
A_24_P269432	0.0209003	0.00122669	3.14797	up	BET1	Homo sapiens blocked early in transport 1 homolog (S. cerevisiae) (BET1), mRNA [NM_005868]	blocked early in transport 1 homolog (S. cerevisiae)	10282	1.95284	1.45822	1.35747	3.60726	2.69945	2.3522	3.14797	2.364	1.99272
A_24_P213794	0.0210026	0.00123604	9.2168	up	CCRN4L	Homo sapiens CCR4 carbon catabolite repression 4-like (S. cerevisiae) (CCRN4L), mRNA [NM_012118]	CCR4 carbon catabolite repression 4-like (S. cerevisiae)	25819	-0.138467	-1.29983	-1.74256	3.0658	2.56661	2.03778	9.2168	14.5854	13.7403
A_23_P100420	0.0210524	0.00124232	5.82756	down	ZCCHC14	Homo sapiens zinc finger, CCHC domain containing 14 (ZCCHC14), mRNA [NM_015144]	zinc finger, CCHC domain containing 14	23174	0.921913	0.278798	0.871348	-1.62098	-1.29394	-1.2004	0.171599	0.336171	0.237872
A_24_P11061	0.0212046	0.00125469	6.5657	up	CSAG1	Homo sapiens chondrosarcoma associated gene 1 (CSAG1), transcript variant a, mRNA [NM_153478]	chondrosarcoma associated gene 1	158511	0.741215	0.808682	0.171335	3.45616	2.73138	2.6158	6.5657	3.79131	5.44324
A_32_P102966	0.0213429	0.00126628	4.17463	up	FLJ36644	Homo sapiens hypothetical LOC400617 (FLJ36644), non-coding RNA [NR_036534]	hypothetical LOC400617	400617	-0.774667	-1.46665	-1.66195	1.28698	0.467847	-0.0112162	4.17463	3.82244	3.13992
A_24_P408083	0.0214401	0.00127546	2.83877	down	DNMT1	Homo sapiens DNA (cytosine-5-)-methyltransferase 1 (DNMT1), transcript variant 2, mRNA [NM_001379]	DNA (cytosine-5-)-methyltransferase 1	1786	0.243962	0.762294	0.589875	-1.26131	-0.271864	-0.774017	0.352265	0.488301	0.388533
A_23_P430818	0.0214404	0.0012789	8.50275	up	HSPC159	Homo sapiens galectin-related protein (HSPC159), mRNA [NM_014181]	galectin-related protein	29094	-1.05519	-1.84479	-2.66086	2.03274	0.158557	-1.69474	8.50275	4.0093	1.95359
A_23_P217832	0.0217293	0.00130653	10.8744	up	FAM129A	Homo sapiens family with sequence similarity 129, member A (FAM129A), transcript variant 2, mRNA [NM_052966]	family with sequence similarity 129, member A	116496	-0.417629	-1.19806	-2.22009	3.02523	2.49872	0.688953	10.8744	12.967	7.51117
A_23_P251480	0.0217293	0.00130071	7.64421	up	NBN	Homo sapiens nibrin (NBN), mRNA [NM_002485]	nibrin	4683	2.00175	1.0793	1.1355	4.93612	4.29407	4.64583	7.64421	9.2841	11.395
A_24_P295452	0.0217293	0.0013041	4.75175	up	ROD1	Homo sapiens ROD1 regulator of differentiation 1 (S. pombe) (ROD1), transcript variant 1, mRNA [NM_005156]	ROD1 regulator of differentiation 1 (S. pombe)	9991	-0.805699	-0.865007	-0.671178	1.44276	0.498989	-0.012084	4.75175	2.57397	1.57909
A_23_P16609	0.0217621	0.00131578	3.68981	up	ZNF506	Homo sapiens mRNA; cDNA DKFZp761G18121 (from clone DKFZp761G18121). [AL136548]	zinc finger protein 506	440515	-0.750717	-1.09164	-1.22333	1.13283	-0.786903	-1.48133	3.68981	1.23519	0.836243
A_23_P412554	0.0217621	0.00131891	2.84233	up	C18orf25	Homo sapiens chromosome 18 open reading frame 25 (C18orf25), transcript variant 1, mRNA [NM_145055]	chromosome 18 open reading frame 25	147339	0.341832	0.0957254	0.119039	1.84891	1.57332	1.56456	2.84233	2.78484	2.72362
A_24_P820087	0.0217621	0.00131594	3.67371	up		Homo sapiens cDNA clone IMAGE:6146402, partial cds. [BC053669]			-2.49477	-2.47179	-2.83783	-0.617526	-0.92454	-1.85441	3.67371	2.92259	1.97715
A_23_P138975	0.0217928	0.0013312	2.98735	up	RBM7	Homo sapiens RNA binding motif protein 7 (RBM7), mRNA [NM_016090]	RNA binding motif protein 7	10179	1.70379	1.41158	2.04171	3.28265	2.68569	2.48863	2.98735	2.41849	1.36312
A_23_P327069	0.0217928	0.00132736	3.16734	down	KIAA0232	Homo sapiens KIAA0232 (KIAA0232), transcript variant 1, mRNA [NM_014743]	KIAA0232	9778	0.400465	-0.0270494	0.429255	-1.26281	-1.05405	-1.13634	0.315722	0.490731	0.337839
A_24_P196382	0.0217928	0.00133039	7.76103	up	ATG3	Homo sapiens ATG3 autophagy related 3 homolog (S. cerevisiae), mRNA (cDNA clone MGC:3478 IMAGE:3633903), complete cds. [BC002830]	ATG3 autophagy related 3 homolog (S. cerevisiae)	64422	-0.539293	-0.634325	-0.434361	2.41695	2.30122	1.55495	7.76103	7.65046	3.97049
A_32_P93841	0.0218243	0.00133661	7.89657	up		602629505F1 NCI_CGAP_Skn4 Homo sapiens cDNA clone IMAGE:4754377 5', mRNA sequence [BG682198]			-1.95354	-1.58653	-1.04792	1.02769	1.60088	1.69431	7.89657	9.10969	6.69104
A_23_P214444	0.022062	0.00136203	4.73804	up	TAP2	Homo sapiens transporter 2, ATP-binding cassette, sub-family B (MDR/TAP) (TAP2), transcript variant 1, mRNA [NM_000544]	transporter 2, ATP-binding cassette, sub-family B (MDR/TAP)	6891	-0.788072	-0.302065	-0.554607	1.45622	1.31972	1.52371	4.73805	3.07756	4.22313
A_23_P60933	0.022062	0.00136287	5.58967	up	MT1G	Homo sapiens metallothionein 1G (MT1G), mRNA [NM_005950]	metallothionein 1G	4495	0.945393	0.491686	2.65379	3.42816	2.9813	5.37877	5.58967	5.61626	6.6115
A_24_P345846	0.022062	0.00136453	5.71479	up	ANTXR2	Homo sapiens anthrax toxin receptor 2 (ANTXR2), transcript variant 1, mRNA [NM_058172]	anthrax toxin receptor 2	118429	0.408762	-0.181637	-0.320881	2.92346	2.4625	2.45535	5.71479	6.25122	6.85061
A_32_P128572	0.022062	0.00136524	3.02406	up	MIER1	Homo sapiens mesoderm induction early response 1 homolog (Xenopus laevis) (MIER1), transcript variant 4, mRNA [NM_001077702]	mesoderm induction early response 1 homolog (Xenopus laevis)	57708	-0.049627	-0.610268	-0.385883	1.54686	1.06828	0.82349	3.02406	3.20106	2.31237
A_23_P1585	0.0220713	0.0013799	2.69264	down	ESRRA	Homo sapiens estrogen-related receptor alpha (ESRRA), mRNA [NM_004451]	estrogen-related receptor alpha	2101	-0.762438	-0.40925	-0.234649	-2.19146	-1.11352	-0.657927	0.371383	0.613754	0.745728
A_23_P162047	0.0220713	0.00137086	10.3107	up	DKK3	Homo sapiens dickkopf homolog 3 (Xenopus laevis) (DKK3), transcript variant 1, mRNA [NM_015881]	dickkopf homolog 3 (Xenopus laevis)	27122	-3.71183	-1.87756	-3.37403	-0.345754	-0.874999	-1.19141	10.3107	2.00356	4.53976
A_23_P425954	0.0220713	0.00137577	17.0017	up	BCL2L11	Homo sapiens BCL2-like 11 (apoptosis facilitator) (BCL2L11), transcript variant 1, mRNA [NM_138621]	BCL2-like 11 (apoptosis facilitator)	10018	-2.00325	-0.998565	-0.916026	2.08435	1.05505	0.669544	17.0017	4.15144	3.00126
A_24_P34066	0.0220713	0.0013788	4.71668	up	SIK3	SIK family kinase 3 [Source:HGNC Symbol;Acc:29165] [ENST00000480468]	SIK family kinase 3	23387	-2.29081	-2.36999	-2.53906	-0.0530391	-1.3489	-1.47319	4.71668	2.02944	2.09344
A_23_P32414	0.0220735	0.00138851	13.7568	up	MST4	Homo sapiens serine/threonine protein kinase MST4 (MST4), transcript variant 1, mRNA [NM_016542]	serine/threonine protein kinase MST4	51765	-1.07811	-1.06149	-1.72176	2.70397	3.01397	1.8921	13.7568	16.8591	12.2428
A_23_P41390	0.0220735	0.00138594	3.64304	down	SH3TC1	Homo sapiens SH3 domain and tetratricopeptide repeats 1 (SH3TC1), mRNA [NM_018986]	SH3 domain and tetratricopeptide repeats 1	54436	-0.470032	-0.114866	-0.581378	-2.33518	-1.5919	-1.66243	0.274496	0.359226	0.472685
A_32_P166921	0.0220735	0.0013906	3.60483	down					-0.999221	-0.334898	0.265283	-2.84915	-1.88263	-2.41252	0.277406	0.342047	0.156279
A_32_P12214	0.0221303	0.0013977	3.10191	up	H3F3C	Homo sapiens H3 histone, family 3C (H3F3C), mRNA [NM_001013699]	H3 histone, family 3C	440093	-0.497137	-0.806093	-0.720727	1.13602	0.838359	0.423115	3.10191	3.12629	2.20969
A_23_P51487	0.0221428	0.00141522	8.75425	up	GBP3	Homo sapiens guanylate binding protein 3 (GBP3), mRNA [NM_018284]	guanylate binding protein 3	2635	1.10214	0.984581	0.62508	4.23212	4.38902	4.58523	8.75425	10.5886	15.5641
A_23_P74129	0.0221428	0.00141698	2.81486	up	TMEM50A	Homo sapiens transmembrane protein 50A (TMEM50A), mRNA [NM_014313]	transmembrane protein 50A	23585	0.326961	0.475718	0.692788	1.82002	2.05178	1.94057	2.81486	2.98155	2.37476
A_24_P216501	0.0221428	0.00141135	3.12764	up	PRKAR1B	Homo sapiens protein kinase, cAMP-dependent, regulatory, type I, beta (PRKAR1B), transcript variant 2, mRNA [NM_002735]	protein kinase, cAMP-dependent, regulatory, type I, beta	5575	-0.153869	-0.245648	-0.677715	1.49121	1.52131	0.662525	3.12764	3.40335	2.53193
A_24_P307854	0.0221428	0.00141968	4.66044	down	FBXL18	Homo sapiens F-box and leucine-rich repeat protein 18 (FBXL18), mRNA [NM_024963]	F-box and leucine-rich repeat protein 18	80028	-0.228982	-0.351897	0.230869	-2.44945	-2.32927	-1.49282	0.214572	0.253952	0.302773
A_32_P141768	0.0221428	0.00140557	5.8643	down	AGPAT4	Homo sapiens 1-acylglycerol-3-phosphate O-acyltransferase 4 (lysophosphatidic acid acyltransferase, delta) (AGPAT4), mRNA [NM_020133]	1-acylglycerol-3-phosphate O-acyltransferase 4 (lysophosphatidic acid acyltransferase, delta)	56895	0.901876	0.804684	1.21193	-1.65008	-0.455079	0.0726586	0.170523	0.417613	0.453988
A_32_P222571	0.0221428	0.00140753	3.68089	up		Q4IZP3_AZOVI (Q4IZP3) Outer membrane porin, partial (3%) [THC2717907]			-1.03593	-1.25768	-1.58351	0.844126	-0.0479498	-0.40162	3.68089	2.31294	2.26873
A_23_P369047	0.0221494	0.00142363	4.60178	down	PKI55	Homo sapiens DKFZp434H1419 (PKI55), non-coding RNA [NR_037701]	DKFZp434H1419	150967	0.217391	0.675849	1.22802	-1.9848	-1.4058	-3.10707	0.217307	0.236244	0.0495459
A_23_P427703	0.0221947	0.0014321	5.21123	up	MT1L	Homo sapiens metallothionein 1L (gene/pseudogene) (MT1L), non-coding RNA [NR_001447]	metallothionein 1L (gene/pseudogene)	4500	0.595512	0.106283	1.83793	2.97714	3.03395	4.56689	5.21123	7.60881	6.62974
A_24_P340066	0.0221947	0.00143363	4.2859	up	ELF4	Homo sapiens E74-like factor 4 (ets domain transcription factor) (ELF4), transcript variant 1, mRNA [NM_001421]	E74-like factor 4 (ets domain transcription factor)	2000	-0.506804	-0.61459	-0.958359	1.59279	1.18818	0.902534	4.2859	3.48889	3.63232
A_32_P71437	0.0222697	0.00144202	5.29022	down	LOC647979	Homo sapiens hypothetical LOC647979 (LOC647979), non-coding RNA [NR_027451]	hypothetical LOC647979	647979	0.731192	0.337651	0.370574	-1.67214	-1.21307	-1.48871	0.189028	0.341339	0.275613
A_23_P65651	0.0225021	0.00146066	10.2698	up	WARS	Homo sapiens tryptophanyl-tRNA synthetase (WARS), transcript variant 1, mRNA [NM_004184]	tryptophanyl-tRNA synthetase	7453	-0.477321	-0.0800676	-0.0501817	2.88301	2.24152	2.65235	10.2698	4.99881	6.50942
A_23_P5601	0.0226345	0.00147286	3.32254	down	DOK1	Homo sapiens docking protein 1, 62kDa (downstream of tyrosine kinase 1) (DOK1), transcript variant 1, mRNA [NM_001381]	docking protein 1, 62kDa (downstream of tyrosine kinase 1)	1796	0.0682459	0.530304	0.552456	-1.66404	-0.504797	-0.00386526	0.300975	0.487982	0.680034
A_23_P214499	0.0226539	0.00148067	2.96837	up	BTN3A1	Homo sapiens butyrophilin, subfamily 3, member A1 (BTN3A1), transcript variant 1, mRNA [NM_007048]	butyrophilin, subfamily 3, member A1	11119	-2.35601	-1.6417	-1.60956	-0.786343	-0.0147012	0.259313	2.96837	3.0887	3.65247
A_23_P326160	0.0226539	0.00148217	7.79185	up	ZC3H12A	Homo sapiens zinc finger CCCH-type containing 12A (ZC3H12A), mRNA [NM_025079]	zinc finger CCCH-type containing 12A	80149	0.643899	0.21972	-0.0841453	3.60587	2.98785	3.21513	7.79185	6.81226	9.84423
A_23_P356616	0.0226539	0.0014908	11.442	up	ABTB2	Homo sapiens ankyrin repeat and BTB (POZ) domain containing 2 (ABTB2), mRNA [NM_145804]	ankyrin repeat and BTB (POZ) domain containing 2	25841	-0.171619	-1.12404	-1.40681	3.34465	3.14037	3.36384	11.442	19.2183	27.2965
A_23_P4036	0.0226539	0.00149882	4.15766	down	TEX2	Homo sapiens testis expressed 2 (TEX2), mRNA [NM_018469]	testis expressed 2	55852	1.95757	1.86593	2.16013	-0.0982075	0.591231	0.840915	0.24052	0.413312	0.400753
A_24_P297098	0.0226539	0.00149074	4.31033	down	PHF20	Homo sapiens PHD finger protein 20 (PHF20), mRNA [NM_016436]	PHD finger protein 20	51230	-0.471848	-0.215823	0.250588	-2.57965	-1.66128	-0.794504	0.232001	0.367175	0.484614
A_24_P312210	0.0226539	0.00149942	4.5453	up	ZNF277	Homo sapiens zinc finger protein 277 (ZNF277), mRNA [NM_021994]	zinc finger protein 277	11179	1.23822	0.81092	0.369605	3.4226	3.13305	2.8866	4.5453	5.0007	5.72387
A_24_P926684	0.0226539	0.00149886	8.53921	up	UBE2D3	ubiquitin-conjugating enzyme E2D 3 (UBC4/5 homolog, yeast) [Source:HGNC Symbol;Acc:12476] [ENST00000503418]	ubiquitin-conjugating enzyme E2D 3	7323	-1.92887	-2.14789	-2.39231	1.16523	-0.161545	-1.11874	8.53921	3.96232	2.41759
A_23_P39364	0.0226642	0.00150372	4.72316	down	HOMER3	Homo sapiens homer homolog 3 (Drosophila) (HOMER3), transcript variant 2, mRNA [NM_004838]	homer homolog 3 (Drosophila)	9454	0.909073	0.685519	0.735377	-1.33068	-1.23487	-2.18022	0.211723	0.264183	0.132531
A_23_P310094	0.0227223	0.0015112	14.0118	up	SYNPO2	Homo sapiens synaptopodin 2 (SYNPO2), transcript variant 2, mRNA [NM_001128933]	synaptopodin 2	171024	1.72482	2.31068	1.245	5.53339	6.88895	7.35771	14.0118	23.889	69.2003
A_23_P89755	0.0227277	0.00151524	3.30889	up	RNF138	Homo sapiens ring finger protein 138 (RNF138), transcript variant 1, mRNA [NM_016271]	ring finger protein 138	51444	-0.702922	-0.78641	-0.450089	1.02343	0.609356	0.183985	3.30889	2.63128	1.55194
A_32_P54503	0.0227277	0.00151881	4.06508	up	LOC100134229	Homo sapiens hypothetical LOC100134229 (LOC100134229), non-coding RNA [NR_024451]	hypothetical LOC100134229	100134229	0.219702	0.352653	-0.0419826	2.24299	1.0857	0.457346	4.06508	1.66215	1.41356
A_23_P124742	0.0228638	0.0015352	3.08724	down	CHKA	Homo sapiens choline kinase alpha (CHKA), transcript variant 1, mRNA [NM_001277]	choline kinase alpha	1119	1.84343	1.79795	2.01946	0.217117	0.635517	0.599317	0.323914	0.44676	0.373675
A_24_P7950	0.0228638	0.00153464	3.60349	down	VAV3	Homo sapiens vav 3 guanine nucleotide exchange factor (VAV3), transcript variant 1, mRNA [NM_006113]	vav 3 guanine nucleotide exchange factor	10451	0.636464	0.147567	0.0737447	-1.21293	0.0630464	-0.712678	0.277509	0.943098	0.57978
A_23_P17870	0.0231619	0.00156629	3.07502	down	TMEM184B	Homo sapiens transmembrane protein 184B (TMEM184B), transcript variant 1, mRNA [NM_012264]	transmembrane protein 184B	25829	-0.566474	-0.565641	-0.448006	-2.18707	-1.39867	-1.3716	0.325201	0.561349	0.527192
A_24_P410510	0.0231619	0.00156072	3.02633	up	LOC100129115	Homo sapiens cDNA FLJ37894 fis, clone BRTHA2004639. [AK095213]	hypothetical protein LOC100129115	100129115	-0.200561	-0.196521	-0.54318	1.39701	0.402231	0.184026	3.02633	1.51441	1.65543
A_32_P88598	0.0231619	0.00156303	3.68742	down	MAN1A2	mannosidase, alpha, class 1A, member 2 [Source:HGNC Symbol;Acc:6822] [ENST00000356554]	mannosidase, alpha, class 1A, member 2	10905	0.128548	0.240987	0.284685	-1.75406	-1.01863	-1.50712	0.271192	0.417655	0.28881
A_23_P105012	0.0232316	0.00158397	15.2633	up	HRASLS2	Homo sapiens HRAS-like suppressor 2 (HRASLS2), mRNA [NM_017878]	HRAS-like suppressor 2	54979	-4.51112	-3.24718	-4.78427	-0.579131	-0.279846	-1.31891	15.2633	7.82089	11.0453
A_23_P129956	0.0232316	0.00159924	2.92885	down	DUSP3	Homo sapiens dual specificity phosphatase 3 (DUSP3), mRNA [NM_004090]	dual specificity phosphatase 3	1845	0.919433	0.874152	0.944869	-0.630902	0.128397	0.578618	0.341431	0.596356	0.775796
A_23_P131846	0.0232316	0.00163041	17.3116	up	SNAI1	Homo sapiens snail homolog 1 (Drosophila) (SNAI1), mRNA [NM_005985]	snail homolog 1 (Drosophila)	6615	-2.41832	-1.90606	-2.58749	1.69535	1.02713	0.111936	17.3116	7.63797	6.49545
A_23_P166686	0.0232316	0.00159904	23.4338	up	AMOTL2	Homo sapiens angiomotin like 2 (AMOTL2), mRNA [NM_016201]	angiomotin like 2	51421	1.61864	1.77152	1.87056	6.16916	6.75449	6.04309	23.4338	31.6245	18.0325
A_23_P216004	0.0232316	0.00157551	6.79552	up	SLC25A37	solute carrier family 25, member 37 [Source:HGNC Symbol;Acc:29786] [ENST00000520654]	solute carrier family 25, member 37	51312	-4.98153	-4.40148	-4.35661	-2.21695	-2.24017	-2.84657	6.79552	4.47323	2.84819
A_23_P217109	0.0232316	0.00158505	5.4163	up	SLC31A2	Homo sapiens solute carrier family 31 (copper transporters), member 2 (SLC31A2), mRNA [NM_001860]	solute carrier family 31 (copper transporters), member 2	1318	0.847318	1.5767	1.57941	3.28463	3.58791	3.8726	5.4163	4.03119	4.90137
A_23_P256868	0.0232316	0.00163047	3.37508	up	DCP2	Homo sapiens DCP2 decapping enzyme homolog (S. cerevisiae) (DCP2), transcript variant 1, mRNA [NM_152624]	DCP2 decapping enzyme homolog (S. cerevisiae)	167227	-0.152484	0.0936635	-0.101155	1.60244	1.2699	1.20699	3.37508	2.25987	2.47623
A_23_P3146	0.0232316	0.001634	3.15493	up	SPTLC2	Homo sapiens serine palmitoyltransferase, long chain base subunit 2 (SPTLC2), mRNA [NM_004863]	serine palmitoyltransferase, long chain base subunit 2	9517	-0.214183	-0.20817	-0.518825	1.44342	1.56715	1.60906	3.15493	3.42313	4.37077
A_23_P351069	0.0232316	0.00162307	5.05334	up	SOCS3	Homo sapiens suppressor of cytokine signaling 3 (SOCS3), mRNA [NM_003955]	suppressor of cytokine signaling 3	9021	-1.27217	-1.3026	-1.51868	1.06506	0.871767	0.28368	5.05334	4.51387	3.4879
A_23_P65481	0.0232316	0.00162773	3.03187	up	TEP1	Homo sapiens telomerase-associated protein 1 (TEP1), mRNA [NM_007110]	telomerase-associated protein 1	7011	-0.458947	-0.550814	-0.44503	1.14126	0.856561	1.15808	3.03187	2.65254	3.03798
A_23_P98402	0.0232316	0.00158843	2.5943	up	SIDT2	Homo sapiens SID1 transmembrane family, member 2 (SIDT2), mRNA [NM_001040455]	SID1 transmembrane family, member 2	51092	-0.624515	-0.282571	0.0319148	0.750833	0.403131	-0.393142	2.5943	1.60848	0.744809
A_24_P156288	0.0232316	0.0016244	2.78168	down	GZF1	Homo sapiens GDNF-inducible zinc finger protein 1 (GZF1), mRNA [NM_022482]	GDNF-inducible zinc finger protein 1	64412	1.12205	1.01373	1.28895	-0.353913	0.263355	0.431612	0.359494	0.59445	0.551971
A_24_P664995	0.0232316	0.00159898	3.26835	down	CBX5	Homo sapiens chromobox homolog 5 (CBX5), transcript variant 1, mRNA [NM_001127322]	chromobox homolog 5	23468	-1.12421	-1.01267	-1.11881	-2.83277	-2.12429	-2.19659	0.305964	0.462773	0.473756
A_24_P6790	0.0232316	0.00161891	5.02327	up	ATXN7L1	Homo sapiens ataxin 7-like 1 (ATXN7L1), transcript variant 1, mRNA [NM_020725]	ataxin 7-like 1	222255	-0.845491	-0.318777	-0.505192	1.48314	1.55752	1.42661	5.02327	3.67132	3.81531
A_24_P96593	0.0232316	0.00160781	3.28732	down	EVI5	Homo sapiens ecotropic viral integration site 5 (EVI5), mRNA [NM_005665]	ecotropic viral integration site 5	7813	0.893494	1.23953	1.54673	-0.823417	-0.103092	-0.400989	0.304199	0.394303	0.259226
A_32_P110390	0.0232316	0.00161557	7.65752	up	TMEM171	Homo sapiens transmembrane protein 171 (TMEM171), transcript variant 1, mRNA [NM_173490]	transmembrane protein 171	134285	-0.265694	-0.744624	-0.411125	2.67118	2.30531	2.3322	7.65752	8.28175	6.69612
A_32_P71113	0.0232316	0.00162639	5.41894	down	SCAI	Homo sapiens suppressor of cancer cell invasion (SCAI), transcript variant 1, mRNA [NM_173690]	suppressor of cancer cell invasion	286205	-1.24741	-0.656505	-0.383075	-3.68542	-2.59303	-2.38309	0.184538	0.261246	0.249997
A_23_P327380	0.0232743	0.00164398	11.7946	up	TP63	Homo sapiens tumor protein p63 (TP63), transcript variant 1, mRNA [NM_003722]	tumor protein p63	8626	-2.98306	-2.90034	-2.34751	0.576994	-1.50073	-2.06602	11.7946	2.63831	1.21545
A_32_P213103	0.0232743	0.00164813	6.73281	down					1.37458	2.39582	1.29786	-1.37663	-0.877794	-2.64087	0.148526	0.103405	0.0652114
A_32_P45168	0.0232743	0.00164498	4.0403	up	IL6ST	Homo sapiens interleukin 6 signal transducer (gp130, oncostatin M receptor) (IL6ST), transcript variant 1, mRNA [NM_002184]	interleukin 6 signal transducer (gp130, oncostatin M receptor)	3572	0.939698	0.698627	0.88576	2.95416	2.14467	1.51635	4.0403	2.7246	1.5482
A_23_P125423	0.0233425	0.00168138	19.4923	up	C1R	Homo sapiens complement component 1, r subcomponent (C1R), mRNA [NM_001733]	complement component 1, r subcomponent	715	-0.322642	-0.254295	0.648851	3.96219	3.82075	4.96301	19.4923	16.8543	19.8926
A_23_P146417	0.0233425	0.00170136	3.33539	down	C9orf5	Homo sapiens chromosome 9 open reading frame 5 (C9orf5), mRNA [NM_032012]	chromosome 9 open reading frame 5	23731	1.10992	1.10294	1.29744	-0.627936	-0.372027	-0.208795	0.299815	0.359741	0.35203
A_23_P370035	0.0233425	0.00167872	3.28784	down	DCAF4	Homo sapiens DDB1 and CUL4 associated factor 4 (DCAF4), transcript variant 2, mRNA [NM_181340]	DDB1 and CUL4 associated factor 4	26094	1.07834	0.219855	0.417363	-0.6388	-0.673445	-1.08341	0.304151	0.538381	0.353364
A_23_P44235	0.0233425	0.00169262	3.1732	down	HNRNPUL2	Homo sapiens heterogeneous nuclear ribonucleoprotein U-like 2 (HNRNPUL2), mRNA [NM_001079559]	heterogeneous nuclear ribonucleoprotein U-like 2	221092	-0.496535	-0.474203	-0.18015	-2.16247	-1.49375	-1.70052	0.315139	0.493271	0.348597
A_23_P66241	0.0233425	0.00170041	4.28946	up	MT1M	Homo sapiens metallothionein 1M (MT1M), mRNA [NM_176870]	metallothionein 1M	4499	2.60232	2.26343	3.02667	4.70312	4.54899	5.48641	4.28946	4.87554	5.50116
A_23_P76951	0.0233425	0.00166745	4.74778	up	TMX1	Homo sapiens thioredoxin-related transmembrane protein 1 (TMX1), mRNA [NM_030755]	thioredoxin-related transmembrane protein 1	81542	1.19268	1.43684	1.04468	3.43993	3.22988	2.51857	4.74778	3.46545	2.77771
A_24_P161973	0.0233425	0.0016895	2.8081	down	ATP11A	Homo sapiens ATPase, class VI, type 11A (ATP11A), transcript variant 1, mRNA [NM_015205]	ATPase, class VI, type 11A	23250	0.131541	0.118033	0.369398	-1.35805	-0.554392	-0.312977	0.356113	0.627451	0.623138
A_24_P377144	0.0233425	0.00168419	3.37815	up	ANTXR2	Homo sapiens anthrax toxin receptor 2 (ANTXR2), transcript variant 1, mRNA [NM_058172]	anthrax toxin receptor 2	118429	0.622208	-0.0848621	-0.286804	2.37844	2.03254	2.27305	3.37815	4.3391	5.89649
A_24_P583040	0.0233425	0.00168455	7.31513	up	C17orf67	chromosome 17 open reading frame 67 [Source:HGNC Symbol;Acc:27900] [ENST00000397861]	chromosome 17 open reading frame 67	339210	-0.180344	0.301741	-0.108644	2.69054	2.73981	2.0483	7.31513	5.41914	4.4597
A_24_P592591	0.0233425	0.00167101	11.1229	up					-2.31148	-3.41681	-4.10996	1.16398	0.418885	0.0686521	11.1229	14.2778	18.1088
A_24_P91035	0.0233425	0.00168381	2.70007	up	H3F3B	Homo sapiens H3 histone, family 3B (H3.3B) (H3F3B), mRNA [NM_005324]	H3 histone, family 3B (H3.3B)	3021	-0.479402	-0.892121	-0.917933	0.953593	0.468485	-0.0414884	2.70007	2.56793	1.83584
A_32_P222515	0.0233425	0.00169484	4.39219	down	UBXN7	UBX domain protein 7 [Source:HGNC Symbol;Acc:29119] [ENST00000296328]	UBX domain protein 7	26043	-0.354864	-0.629817	-0.937108	-2.4898	-2.37575	-2.09625	0.227677	0.298142	0.447778
A_32_P58215	0.0233425	0.00166046	3.28234	down	CD84	Homo sapiens CD84 molecule (CD84), transcript variant 1, mRNA [NM_001184879]	CD84 molecule	8832	3.62171	3.88243	4.02856	1.90699	2.06438	1.20702	0.304661	0.283604	0.14146
A_23_P97871	0.0234129	0.00171023	3.61463	up	ARID5B	Homo sapiens AT rich interactive domain 5B (MRF1-like) (ARID5B), mRNA [NM_032199]	AT rich interactive domain 5B (MRF1-like)	84159	-0.743284	-0.52479	-0.822841	1.11056	0.590266	1.33273	3.61463	2.16603	4.45545
A_24_P229531	0.0234677	0.00171797	5.35663	up	OBFC2A	Homo sapiens oligonucleotide/oligosaccharide-binding fold containing 2A (OBFC2A), transcript variant 1, mRNA [NM_001031716]	oligonucleotide/oligosaccharide-binding fold containing 2A	64859	0.00974337	-0.597998	-0.903853	2.43107	1.88707	1.42969	5.35663	5.59859	5.04043
A_23_P211445	0.0235396	0.00172952	9.71986	up	LIMK2	Homo sapiens LIM domain kinase 2 (LIMK2), transcript variant 2b, mRNA [NM_016733]	LIM domain kinase 2	3985	-2.44675	-2.30579	-2.09467	0.834186	0.555848	0.983132	9.71986	7.26841	8.44326
A_23_P319423	0.0235396	0.00174618	7.29012	up	KCNK5	Homo sapiens potassium channel, subfamily K, member 5 (KCNK5), mRNA [NM_003740]	potassium channel, subfamily K, member 5	8645	0.122617	-0.694143	-0.472299	2.98856	1.90935	2.22473	7.29012	6.07756	6.48467
A_23_P337800	0.0235396	0.00173408	7.11328	up	IL29	Homo sapiens interleukin 29 (interferon, lambda 1) (IL29), mRNA [NM_172140]	interleukin 29 (interferon, lambda 1)	282618	-1.44819	-1.08469	-1.18541	1.38232	0.981369	0.0418026	7.11328	4.1874	2.34114
A_23_P389919	0.0235396	0.00176453	2.77265	down	WHSC1	Homo sapiens Wolf-Hirschhorn syndrome candidate 1 (WHSC1), transcript variant 1, mRNA [NM_133330]	Wolf-Hirschhorn syndrome candidate 1	7468	0.461697	0.116271	0.240427	-1.00957	-0.76933	-0.857189	0.360665	0.541262	0.467288
A_23_P395111	0.0235396	0.00174232	2.65384	down	TGFBRAP1	transforming growth factor, beta receptor associated protein 1 [Source:HGNC Symbol;Acc:16836] [ENST00000393359]	transforming growth factor, beta receptor associated protein 1	9392	0.0729296	-0.027997	0.0650066	-1.33515	-0.701056	-0.741665	0.376812	0.627176	0.571699
A_23_P435394	0.0235396	0.00176036	3.61998	up	PTGER4	Homo sapiens prostaglandin E receptor 4 (subtype EP4) (PTGER4), mRNA [NM_000958]	prostaglandin E receptor 4 (subtype EP4)	5734	0.866793	0.16272	0.000755611	2.72278	2.20276	2.69684	3.61998	4.11258	6.48043
A_24_P283395	0.0235396	0.00175777	3.18548	down	ADCK2	Homo sapiens aarF domain containing kinase 2 (ADCK2), mRNA [NM_052853]	aarF domain containing kinase 2	90956	1.16267	0.552552	0.859322	-0.508836	-0.227989	-0.415929	0.313924	0.582148	0.413153
A_24_P942786	0.0235396	0.00175603	7.96239	down	DYRK2	dual-specificity tyrosine-(Y)-phosphorylation regulated kinase 2 [Source:HGNC Symbol;Acc:3093] [ENST00000344096]	dual-specificity tyrosine-(Y)-phosphorylation regulated kinase 2	8445	0.965082	0.797175	1.04976	-2.02812	-1.39698	-1.93493	0.12559	0.218521	0.126334
A_32_P123255	0.0235396	0.0017368	7.86561	down	ANKRD58	Homo sapiens ankyrin repeat domain 58 (ANKRD58), mRNA [NM_001105576]	ankyrin repeat domain 58	347454	0.230424	0.686137	0.910206	-2.74513	-1.39971	-0.906499	0.127136	0.235558	0.283869
A_32_P180958	0.0235396	0.00176308	3.46336	down	PCYOX1	Homo sapiens prenylcysteine oxidase 1 (PCYOX1), mRNA [NM_016297]	prenylcysteine oxidase 1	51449	0.844236	1.15175	1.93853	-0.947935	-0.909238	-0.726896	0.288737	0.239651	0.157625
A_32_P197870	0.0235396	0.00174772	3.34853	down	KIAA1919	KIAA1919 [Source:HGNC Symbol;Acc:21053] [ENST00000368847]	KIAA1919	91749	-1.91872	-2.00905	-1.25048	-3.66225	-3.54569	-2.91022	0.298638	0.344688	0.316495
A_23_P161428	0.0235812	0.0017853	81.0147	up	ANKRD22	Homo sapiens ankyrin repeat domain 22 (ANKRD22), mRNA [NM_144590]	ankyrin repeat domain 22	118932	-1.89112	-1.85441	-1.39764	4.44899	4.14482	4.95446	81.0146	63.9657	81.691
A_23_P1962	0.0235812	0.00178871	4.2533	up	RARRES3	Homo sapiens retinoic acid receptor responder (tazarotene induced) 3 (RARRES3), mRNA [NM_004585]	retinoic acid receptor responder (tazarotene induced) 3	5920	-2.37278	-2.24891	-2.56879	-0.284197	-0.40904	0.793191	4.2533	3.57978	10.2815
A_23_P209183	0.0235812	0.00179022	4.60486	down	GLT25D1	Homo sapiens glycosyltransferase 25 domain containing 1 (GLT25D1), mRNA [NM_024656]	glycosyltransferase 25 domain containing 1	79709	0.832056	1.00668	1.56391	-1.3711	-1.18121	-0.997176	0.217162	0.219471	0.169448
A_23_P250629	0.0235812	0.00178884	3.07404	up	PSMB8	Homo sapiens proteasome (prosome, macropain) subunit, beta type, 8 (large multifunctional peptidase 7) (PSMB8), transcript variant 1, mRNA [NM_004159]	proteasome (prosome, macropain) subunit, beta type, 8 (large multifunctional peptidase 7)	5696	-1.34138	-1.01056	-0.905847	0.278752	0.00359844	0.52911	3.07404	2.01972	2.70374
A_23_P502710	0.0235812	0.00178281	2.96939	down	GAS2L1	Homo sapiens growth arrest-specific 2 like 1 (GAS2L1), transcript variant 3, mRNA [NM_152237]	growth arrest-specific 2 like 1	10634	-0.199222	0.634164	0.829299	-1.76939	-0.928452	-0.149392	0.336769	0.338537	0.50744
A_32_P189204	0.0235812	0.00178461	13.6632	down	GAS2L3	Homo sapiens growth arrest-specific 2 like 3 (GAS2L3), mRNA [NM_174942]	growth arrest-specific 2 like 3	283431	4.65595	3.84552	4.06923	0.883726	1.80435	0.732815	0.0731891	0.242967	0.0990008
A_24_P500621	0.0237066	0.00180379	6.37908	down	HIPK2	Homo sapiens homeodomain interacting protein kinase 2 (HIPK2), transcript variant 1, mRNA [NM_022740]	homeodomain interacting protein kinase 2	28996	0.130965	-0.634625	0.396653	-2.54238	-1.8638	-2.17712	0.156762	0.426562	0.167965
A_32_P171488	0.0237066	0.00180729	3.87784	up					-3.14124	-3.10896	-3.54485	-1.18598	-1.87354	-1.71648	3.87784	2.3545	3.55137
A_23_P423974	0.0237283	0.00181274	3.50991	up	HUS1B	Homo sapiens HUS1 checkpoint homolog b (S. pombe) (HUS1B), mRNA [NM_148959]	HUS1 checkpoint homolog b (S. pombe)	135458	-1.98654	-1.91542	-1.79961	-0.175102	-0.552978	-0.557877	3.50991	2.5712	2.36483
A_23_P107073	0.02379	0.00182924	4.36901	down	RPA1	Homo sapiens replication protein A1, 70kDa (RPA1), mRNA [NM_002945]	replication protein A1, 70kDa	6117	0.23151	0.421773	0.782203	-1.8958	-1.32389	-0.652267	0.228885	0.298197	0.369983
A_23_P145584	0.02379	0.00184044	3.21457	up	UBE2H	Homo sapiens ubiquitin-conjugating enzyme E2H (UBE2H), transcript variant 1, mRNA [NM_003344]	ubiquitin-conjugating enzyme E2H	7328	0.417985	-0.0716483	-0.283455	2.10261	1.66768	1.39844	3.21457	3.33879	3.20849
A_23_P253734	0.02379	0.00185157	6.95877	down	CLN8	Homo sapiens ceroid-lipofuscinosis, neuronal 8 (epilepsy, progressive with mental retardation) (CLN8), mRNA [NM_018941]	ceroid-lipofuscinosis, neuronal 8 (epilepsy, progressive with mental retardation)	2055	0.57512	0.834641	1.54055	-2.22371	-1.6882	-1.63147	0.143704	0.174	0.11095
A_23_P385322	0.02379	0.00183941	6.54016	up	STAMBPL1	Homo sapiens STAM binding protein-like 1 (STAMBPL1), mRNA [NM_020799]	STAM binding protein-like 1	57559	-1.76646	-1.4193	-1.8659	0.942863	1.29607	1.35836	6.54016	6.56761	9.34546
A_23_P91640	0.02379	0.00184118	5.17054	up	ASPHD2	Homo sapiens aspartate beta-hydroxylase domain containing 2 (ASPHD2), mRNA [NM_020437]	aspartate beta-hydroxylase domain containing 2	57168	-1.66465	-1.40109	-1.0235	0.705664	0.436143	1.23904	5.17054	3.57325	4.79834
A_24_P324465	0.02379	0.00184925	3.0395	up	HIST2H3D	Homo sapiens histone cluster 2, H3d (HIST2H3D), mRNA [NM_001123375]	histone cluster 2, H3d	653604	-1.09711	-1.2602	-1.61049	0.506723	0.073043	-0.0626942	3.03949	2.51968	2.9237
A_24_P48014	0.02379	0.00182742	11.2297	up	SOCS1	Homo sapiens suppressor of cytokine signaling 1 (SOCS1), mRNA [NM_003745]	suppressor of cytokine signaling 1	8651	-0.399576	-0.654465	-0.611748	3.08967	2.83246	3.19218	11.2297	11.2117	13.9668
A_32_P103131	0.02379	0.0018516	3.46091	down	SOAT1	sterol O-acyltransferase 1 [Source:HGNC Symbol;Acc:11177] [ENST00000367619]	sterol O-acyltransferase 1	6646	0.634206	0.348537	0.691455	-1.15695	-0.747951	-0.645946	0.288941	0.467654	0.395733
A_32_P72611	0.02379	0.00182322	8.72968	up		Homo sapiens cDNA FLJ40153 fis, clone TESTI2014324. [AK097472]			-1.06505	-0.697757	-0.863826	2.06088	1.94081	2.5271	8.72968	6.22712	10.4898
A_23_P202199	0.0238881	0.00186776	2.61318	up	SLK	Homo sapiens STE20-like kinase (SLK), mRNA [NM_014720]	STE20-like kinase	9748	1.71678	1.38874	1.18387	3.10259	2.65351	2.47092	2.61318	2.40289	2.44028
A_23_P316381	0.0238881	0.00187066	3.14625	up	ACOX3	Homo sapiens acyl-CoA oxidase 3, pristanoyl (ACOX3), transcript variant 1, mRNA [NM_003501]	acyl-CoA oxidase 3, pristanoyl	8310	0.525266	0.653252	0.45343	2.1789	1.15537	1.60618	3.14625	1.41629	2.22338
A_24_P405375	0.0238881	0.00186456	2.95036	down	ACCN4	Homo sapiens amiloride-sensitive cation channel 4, pituitary (ACCN4), transcript variant 1, mRNA [NM_018674]	amiloride-sensitive cation channel 4, pituitary	55515	1.67284	1.14195	2.19024	0.111952	1.25322	0.503706	0.338942	1.08018	0.310673
A_23_P205188	0.0239369	0.0018783	3.26033	down	TMCO3	Homo sapiens transmembrane and coiled-coil domains 3 (TMCO3), mRNA [NM_017905]	transmembrane and coiled-coil domains 3	55002	1.42458	1.3516	1.95851	-0.280432	-0.156465	0.559169	0.306718	0.351583	0.379102
A_32_P22005	0.0240008	0.00188714	3.34187	up					0.335729	0.885727	0.164941	2.07638	1.46434	1.07132	3.34187	1.49341	1.87434
A_23_P202587	0.024082	0.00189737	4.37095	down	KIAA1598	Homo sapiens KIAA1598 (KIAA1598), transcript variant 2, mRNA [NM_018330]	KIAA1598	57698	2.81233	2.86855	2.47364	0.684386	0.929099	1.68685	0.228783	0.260715	0.57963
A_24_P154914	0.0242585	0.00191514	3.69082	up	ZNF107	Homo sapiens zinc finger protein 107 (ZNF107), transcript variant 1, mRNA [NM_016220]	zinc finger protein 107	51427	-0.175775	-0.491638	-0.728584	1.70817	1.00627	0.464327	3.69082	2.82433	2.28614
A_23_P49279	0.0243179	0.00193147	3.64342	up	C16orf87	Homo sapiens chromosome 16 open reading frame 87 (C16orf87), mRNA [NM_001001436]	chromosome 16 open reading frame 87	388272	0.596902	0.623103	0.876526	2.46219	2.01744	1.88317	3.64342	2.62867	2.00923
A_23_P76969	0.0243179	0.00193122	2.74304	up	SIPA1L1	Homo sapiens signal-induced proliferation-associated 1 like 1 (SIPA1L1), mRNA [NM_015556]	signal-induced proliferation-associated 1 like 1	26037	-1.32518	-1.61373	-2.10304	0.130595	-0.439176	0.259729	2.74304	2.25723	5.14356
A_24_P374319	0.0243179	0.00192724	4.186	up	RAP2C	Homo sapiens RAP2C, member of RAS oncogene family (RAP2C), mRNA [NM_021183]	RAP2C, member of RAS oncogene family	57826	0.800758	0.542061	1.31034	2.86633	2.61956	2.24037	4.186	4.22076	1.90532
A_23_P103981	0.0243424	0.00197976	3.05535	up	HIST2H2AA4	Homo sapiens histone cluster 2, H2aa4 (HIST2H2AA4), mRNA [NM_001040874]	histone cluster 2, H2aa4	723790	-2.70638	-2.51435	-2.14795	-1.09504	-0.99799	0.27247	3.05535	2.86067	5.35327
A_23_P137731	0.0243424	0.00196183	3.45136	up	CDC73	Homo sapiens cell division cycle 73, Paf1/RNA polymerase II complex component, homolog (S. cerevisiae) (CDC73), mRNA [NM_024529]	cell division cycle 73, Paf1/RNA polymerase II complex component, homolog (S. cerevisiae)	79577	1.4575	1.21744	0.800855	3.24467	2.73312	2.15861	3.45136	2.85935	2.56287
A_23_P140154	0.0243424	0.00196179	5.67663	down	C14orf109	Homo sapiens chromosome 14 open reading frame 109 (C14orf109), transcript variant 1, mRNA [NM_001098621]	chromosome 14 open reading frame 109	26175	3.45509	3.11364	3.13939	0.950056	1.25545	1.93066	0.176161	0.275822	0.432649
A_23_P314584	0.0243424	0.00198001	2.63085	down	MAPKAPK3	Homo sapiens mitogen-activated protein kinase-activated protein kinase 3 (MAPKAPK3), mRNA [NM_004635]	mitogen-activated protein kinase-activated protein kinase 3	7867	-0.70181	-0.354855	-0.19299	-2.09734	-1.25094	-1.20945	0.380105	0.537344	0.494328
A_23_P60479	0.0243424	0.0019715	4.64615	up	DNAJA1	Homo sapiens DnaJ (Hsp40) homolog, subfamily A, member 1 (DNAJA1), mRNA [NM_001539]	DnaJ (Hsp40) homolog, subfamily A, member 1	3301	1.33282	1.35987	1.02767	3.54885	3.22266	3.40764	4.64615	3.6371	5.20523
A_23_P99693	0.0243424	0.001965	9.73044	down	ZBTB1	Homo sapiens zinc finger and BTB domain containing 1 (ZBTB1), transcript variant 2, mRNA [NM_014950]	zinc finger and BTB domain containing 1	22890	1.58593	1.27286	1.29548	-1.69657	-0.336554	0.879114	0.10277	0.327732	0.749309
A_24_P294842	0.0243424	0.00196986	5.11709	down	ATXN1	Homo sapiens ataxin 1 (ATXN1), transcript variant 1, mRNA [NM_000332]	ataxin 1	6310	1.21176	1.20128	1.16062	-1.14356	-0.589563	-0.951977	0.195424	0.289003	0.23123
A_24_P334445	0.0243424	0.00196947	3.29906	down	MAEA	Homo sapiens macrophage erythroblast attacher (MAEA), transcript variant 1, mRNA [NM_001017405]	macrophage erythroblast attacher	10296	-0.453926	-0.533739	-0.257293	-2.17598	-1.43066	-1.33965	0.303117	0.537033	0.472256
A_24_P522864	0.0243424	0.00194025	4.58343	up	MGC12916	Homo sapiens hypothetical protein MGC12916 (MGC12916), non-coding RNA [NR_026880]	hypothetical protein MGC12916	84815	-0.19009	-0.608247	-1.02099	2.00634	2.3057	2.21833	4.58343	7.53678	9.44349
A_24_P72750	0.0243424	0.00197282	2.96172	down	SPIN1	Homo sapiens spindlin 1 (SPIN1), mRNA [NM_006717]	spindlin 1	10927	1.71358	1.48182	1.59024	0.147145	0.522427	0.689178	0.337641	0.514272	0.535491
A_24_P87931	0.0243424	0.00194681	6.54717	up	APOL1	Homo sapiens apolipoprotein L, 1 (APOL1), transcript variant 2, mRNA [NM_145343]	apolipoprotein L, 1	8542	-0.88315	-0.454894	-0.716025	1.82772	1.466	1.98624	6.54717	3.78658	6.50825
A_32_P128391	0.0243424	0.00195283	2.91933	up	LOC728431	Homo sapiens hypothetical LOC728431 (LOC728431), non-coding RNA [NR_038842]	hypothetical LOC728431	728431	0.196949	0.525506	0.603007	1.74259	1.83057	2.18661	2.91933	2.47095	2.99716
A_23_P65659	0.0244502	0.00199267	5.70008	up	ATP10A	Homo sapiens ATPase, class V, type 10A (ATP10A), mRNA [NM_024490]	ATPase, class V, type 10A	57194	-0.788698	-0.782668	-1.61339	1.72228	0.995815	0.0658641	5.70008	3.43065	3.20263
A_32_P214925	0.0244627	0.00199759	8.01336	up	FAM115C	Homo sapiens family with sequence similarity 115, member C (FAM115C), transcript variant 2, mRNA [NM_173678]	family with sequence similarity 115, member C	285966	-1.33036	-1.02468	-1.55027	1.67205	0.981984	0.493647	8.01336	4.01851	4.12363
A_24_P196534	0.0245584	0.00200932	2.69473	down	PKNOX1	Homo sapiens PBX/knotted 1 homeobox 1 (PKNOX1), mRNA [NM_004571]	PBX/knotted 1 homeobox 1	5316	0.58908	-0.177799	-0.404903	-0.841061	-0.861243	-0.526436	0.371095	0.622677	0.919211
A_23_P102937	0.0245643	0.00211167	2.96513	down	SUMO3	Homo sapiens SMT3 suppressor of mif two 3 homolog 3 (S. cerevisiae) (SUMO3), mRNA [NM_006936]	SMT3 suppressor of mif two 3 homolog 3 (S. cerevisiae)	6612	1.25644	1.16564	1.65284	-0.311649	0.229908	0.66302	0.337254	0.522777	0.503541
A_23_P120146	0.0245643	0.00210785	2.82497	down	TGFBRAP1	Homo sapiens transforming growth factor, beta receptor associated protein 1 (TGFBRAP1), transcript variant 1, mRNA [NM_004257]	transforming growth factor, beta receptor associated protein 1	9392	-0.374931	-0.090017	-0.280654	-1.87317	-0.964376	-0.949967	0.353986	0.545496	0.628806
A_23_P120458	0.0245643	0.00204498	4.0859	up	RNF114	Homo sapiens ring finger protein 114 (RNF114), mRNA [NM_018683]	ring finger protein 114	55905	-0.551195	-0.335997	-0.321985	1.47946	1.50049	2.10036	4.0859	3.57139	5.3604
A_23_P146237	0.0245643	0.00208496	2.87215	down	XPO7	Homo sapiens exportin 7 (XPO7), mRNA [NM_015024]	exportin 7	23039	0.190398	0.3052	0.60489	-1.33173	-0.532885	-0.295602	0.348172	0.559385	0.535704
A_23_P19852	0.0245643	0.00207646	3.17082	down	IQCE	Homo sapiens IQ motif containing E (IQCE), transcript variant 1, mRNA [NM_152558]	IQ motif containing E	23288	-0.799306	-0.173992	-0.375956	-2.46416	-2.04129	-2.65282	0.315376	0.274086	0.206345
A_23_P20122	0.0245643	0.00209424	10.0925	up	ZC3HAV1	Homo sapiens zinc finger CCCH-type, antiviral 1 (ZC3HAV1), transcript variant 2, mRNA [NM_024625]	zinc finger CCCH-type, antiviral 1	56829	-1.22955	-1.7764	-2.66429	2.10567	0.21152	-0.513767	10.0925	3.96664	4.43988
A_23_P208119	0.0245643	0.00201499	4.55746	up	PSTPIP2	Homo sapiens proline-serine-threonine phosphatase interacting protein 2 (PSTPIP2), mRNA [NM_024430]	proline-serine-threonine phosphatase interacting protein 2	9050	1.99534	1.62577	0.81916	4.18357	4.00759	4.09537	4.55746	5.21196	9.68811
A_23_P327370	0.0245643	0.00210673	3.73426	down	PGPEP1	Homo sapiens pyroglutamyl-peptidase I (PGPEP1), mRNA [NM_017712]	pyroglutamyl-peptidase I	54858	-1.05902	-0.250106	0.0666357	-2.95984	-2.31776	-2.21936	0.267791	0.238548	0.205044
A_23_P336218	0.0245643	0.00209297	2.71142	down	MGC27345	PREDICTED: Homo sapiens hypothetical protein MGC27345 (MGC27345), miscRNA [XR_108807]	hypothetical protein MGC27345	157247	0.575029	-0.0300309	0.230271	-0.86402	-1.04763	-1.13623	0.36881	0.493937	0.38783
A_23_P344594	0.0245643	0.00204881	2.6132	down	TMEM174	Homo sapiens transmembrane protein 174 (TMEM174), mRNA [NM_153217]	transmembrane protein 174	134288	2.30838	1.12306	1.4327	0.922559	0.164052	0.137491	0.382672	0.514409	0.407476
A_23_P406355	0.0245643	0.00209342	2.53004	up	FAM76B	Homo sapiens family with sequence similarity 76, member B (FAM76B), mRNA [NM_144664]	family with sequence similarity 76, member B	143684	0.561049	0.335498	0.161442	1.90021	1.33763	0.700568	2.53004	2.00296	1.45309
A_23_P502470	0.0245643	0.00208576	2.72837	up	IL6ST	Homo sapiens interleukin 6 signal transducer (gp130, oncostatin M receptor) (IL6ST), transcript variant 1, mRNA [NM_002184]	interleukin 6 signal transducer (gp130, oncostatin M receptor)	3572	0.8451	-0.217506	0.721805	2.29314	1.71335	1.53325	2.72837	3.81282	1.75497
A_23_P55127	0.0245643	0.00206257	3.08205	up	C17orf48	Homo sapiens chromosome 17 open reading frame 48 (C17orf48), mRNA [NM_020233]	chromosome 17 open reading frame 48	56985	-0.298518	-0.314856	-0.313083	1.32537	0.632879	0.620229	3.08205	1.92884	1.90966
A_23_P72059	0.0245643	0.00202879	2.7923	down	VSIG10	Homo sapiens V-set and immunoglobulin domain containing 10 (VSIG10), mRNA [NM_019086]	V-set and immunoglobulin domain containing 10	54621	1.42286	2.76271	3.15923	-0.058592	1.45804	2.21276	0.358128	0.404815	0.5189
A_23_P72737	0.0245643	0.00208393	4.8034	up	IFITM1	Homo sapiens interferon induced transmembrane protein 1 (9-27) (IFITM1), mRNA [NM_003641]	interferon induced transmembrane protein 1 (9-27)	8519	-2.41661	-2.1245	-2.31877	-0.152557	0.714661	1.29263	4.8034	7.15603	12.2219
A_23_P75430	0.0245643	0.0020281	3.1018	up	C11orf75	Homo sapiens chromosome 11 open reading frame 75 (C11orf75), mRNA [NM_020179]	chromosome 11 open reading frame 75	56935	0.0912307	0.41122	0.77166	1.72434	1.1073	2.08793	3.1018	1.6201	2.49021
A_23_P75848	0.0245643	0.00205366	3.5536	up	GVINP1	Homo sapiens GTPase, very large interferon inducible pseudogene 1 (GVINP1), non-coding RNA [NR_003945]	GTPase, very large interferon inducible pseudogene 1	387751	-1.03119	-0.957448	-1.40166	0.798092	0.55057	0.574517	3.5536	2.84419	3.9345
A_24_P12438	0.0245643	0.00204284	5.11594	up	NCOA7	Homo sapiens nuclear receptor coactivator 7 (NCOA7), transcript variant 1, mRNA [NM_181782]	nuclear receptor coactivator 7	135112	1.48049	1.05207	0.902501	3.83549	3.05007	2.43553	5.11594	3.99444	2.89392
A_24_P19054	0.0245643	0.00208681	2.58712	up	CDC42EP4	Homo sapiens CDC42 effector protein (Rho GTPase binding) 4 (CDC42EP4), mRNA [NM_012121]	CDC42 effector protein (Rho GTPase binding) 4	23580	-0.870495	-0.634655	-0.750113	0.500851	-0.106817	0.220572	2.58712	1.44177	1.95977
A_24_P22657	0.0245643	0.00210721	2.87695	down	KLHL11	kelch-like 11 (Drosophila) [Source:HGNC Symbol;Acc:19008] [ENST00000319121]	kelch-like 11 (Drosophila)	55175	0.880052	0.959591	1.13633	-0.644486	-0.62255	-0.426445	0.347591	0.333986	0.3385
A_24_P322191	0.0245643	0.00210598	3.8265	up	CALCOCO2	Homo sapiens calcium binding and coiled-coil domain 2 (CALCOCO2), mRNA [NM_005831]	calcium binding and coiled-coil domain 2	10241	-0.286589	-0.120564	-0.857756	1.64944	1.62361	1.52238	3.8265	3.35002	5.20588
A_24_P362904	0.0245643	0.0020382	2.57683	down	PFKFB4	Homo sapiens 6-phosphofructo-2-kinase/fructose-2,6-biphosphatase 4 (PFKFB4), mRNA [NM_004567]	6-phosphofructo-2-kinase/fructose-2,6-biphosphatase 4	5210	-1.48523	-1.12627	-1.32352	-2.85083	-1.89098	-1.37837	0.388073	0.588572	0.962692
A_32_P112881	0.0245643	0.00203837	3.09541	down	SNX12	sorting nexin 12 [Source:HGNC Symbol;Acc:14976] [ENST00000374274]	sorting nexin 12	29934	1.29917	1.04585	0.95521	-0.330961	0.220674	0.522364	0.323059	0.564413	0.740799
A_32_P133840	0.0245643	0.00206983	6.42339	up	TMCC2	Homo sapiens transmembrane and coiled-coil domain family 2 (TMCC2), transcript variant 1, mRNA [NM_014858]	transmembrane and coiled-coil domain family 2	9911	-1.59055	-0.849411	-1.21012	1.09279	1.41632	1.04594	6.42339	4.80897	4.77685
A_32_P179740	0.0245643	0.00206773	3.77512	up	ATXN7L1	Homo sapiens ataxin 7-like 1 (ATXN7L1), transcript variant 1, mRNA [NM_020725]	ataxin 7-like 1	222255	-1.26017	-1.04092	-1.10218	0.656353	0.397252	0.223036	3.77512	2.70978	2.50571
A_32_P79396	0.0245643	0.00206092	14.5332	up	NAMPT	Homo sapiens nicotinamide phosphoribosyltransferase (NAMPT), mRNA [NM_005746]	nicotinamide phosphoribosyltransferase	10135	-2.25697	-3.3594	-4.19401	1.60431	0.949778	0.39341	14.5332	19.824	24.0408
A_23_P144916	0.0246288	0.00220962	6.91617	up	GFPT2	Homo sapiens glutamine-fructose-6-phosphate transaminase 2 (GFPT2), mRNA [NM_005110]	glutamine-fructose-6-phosphate transaminase 2	9945	-0.196287	-0.621484	-0.807633	2.59369	2.23776	2.1995	6.91617	7.25637	8.03966
A_23_P148047	0.0246288	0.00221953	5.09438	up	PTGER4	Homo sapiens prostaglandin E receptor 4 (subtype EP4) (PTGER4), mRNA [NM_000958]	prostaglandin E receptor 4 (subtype EP4)	5734	1.02724	0.284587	0.433373	3.37614	2.41802	3.09579	5.09438	4.38761	6.33093
A_23_P152160	0.0246288	0.00214384	4.88595	up	SNN	Homo sapiens stannin (SNN), mRNA [NM_003498]	stannin	8303	0.325359	-0.141931	-0.412272	2.614	1.73219	0.565577	4.88595	3.66577	1.96953
A_23_P154025	0.0246288	0.00216387	2.87325	up	SSB	Homo sapiens Sjogren syndrome antigen B (autoantigen La) (SSB), mRNA [NM_003142]	Sjogren syndrome antigen B (autoantigen La)	6741	2.01623	2.03546	1.93883	3.53892	3.24794	2.55851	2.87325	2.31736	1.53653
A_23_P18598	0.0246288	0.00215188	5.73433	up	PI4K2B	Homo sapiens phosphatidylinositol 4-kinase type 2 beta (PI4K2B), mRNA [NM_018323]	phosphatidylinositol 4-kinase type 2 beta	55300	1.85838	1.09775	1.32908	4.378	3.96449	3.2249	5.73433	7.29411	3.72135
A_23_P206920	0.0246288	0.00216687	9.58889	up	MYH11	Homo sapiens myosin, heavy chain 11, smooth muscle (MYH11), transcript variant SM1B, mRNA [NM_001040114]	myosin, heavy chain 11, smooth muscle	4629	0.315218	1.40777	1.69791	3.57658	3.32094	3.62933	9.5889	3.76635	3.81432
A_23_P209408	0.0246288	0.0021242	5.09335	up	CASP10	Homo sapiens caspase 10, apoptosis-related cysteine peptidase (CASP10), transcript variant 1, mRNA [NM_032977]	caspase 10, apoptosis-related cysteine peptidase	843	-0.525364	-0.283362	-0.557364	1.82325	1.08444	1.20621	5.09335	2.58077	3.39538
A_23_P321201	0.0246288	0.00219548	3.11829	up	DENND5A	Homo sapiens DENN/MADD domain containing 5A (DENND5A), mRNA [NM_015213]	DENN/MADD domain containing 5A	23258	0.255881	-0.534869	-0.46057	1.89664	1.37875	1.5767	3.11829	3.76754	4.10467
A_23_P321388	0.0246288	0.00217433	5.06237	up	RNF19B	Homo sapiens ring finger protein 19B (RNF19B), transcript variant 1, mRNA [NM_153341]	ring finger protein 19B	127544	-0.197452	-0.593727	-1.0028	2.14236	1.77045	2.09589	5.06237	5.1486	8.56642
A_23_P342053	0.0246288	0.00215389	3.10273	up	RBBP6	Homo sapiens retinoblastoma binding protein 6 (RBBP6), transcript variant 3, mRNA [NM_032626]	retinoblastoma binding protein 6	5930	-0.13844	-0.923284	-0.72787	1.4951	1.03372	0.40603	3.10273	3.88254	2.19451
A_23_P364465	0.0246288	0.00218729	3.01899	up	GPBP1	Homo sapiens GC-rich promoter binding protein 1 (GPBP1), transcript variant 1, mRNA [NM_022913]	GC-rich promoter binding protein 1	65056	0.0733093	-0.158886	-0.370205	1.66738	1.57565	1.57299	3.01899	3.32772	3.84555
A_23_P402892	0.0246288	0.00219191	4.38904	up	NLRC5	Homo sapiens NLR family, CARD domain containing 5 (NLRC5), mRNA [NM_032206]	NLR family, CARD domain containing 5	84166	-2.6134	-2.05144	-2.56328	-0.479494	-0.328792	-0.291579	4.38904	3.30043	4.82891
A_23_P403588	0.0246288	0.00213497	2.78078	down	USP47	Homo sapiens ubiquitin specific peptidase 47 (USP47), mRNA [NM_017944]	ubiquitin specific peptidase 47	55031	0.330755	0.754968	1.03191	-1.14473	-0.470607	-0.630348	0.359612	0.427627	0.315943
A_23_P425073	0.0246288	0.00222327	2.60246	up	RBMS2	Homo sapiens RNA binding motif, single stranded interacting protein 2 (RBMS2), mRNA [NM_002898]	RNA binding motif, single stranded interacting protein 2	5939	0.268936	-0.101439	-0.0442305	1.64881	1.52318	1.26511	2.60246	3.0836	2.47829
A_23_P59547	0.0246288	0.00220646	5.80821	up	NT5C3	Homo sapiens 5'-nucleotidase, cytosolic III (NT5C3), transcript variant 1, mRNA [NM_001002010]	5'-nucleotidase, cytosolic III	51251	-0.788658	-1.1169	-1.44368	1.74944	2.04712	1.92272	5.80821	8.96327	10.313
A_24_P11462	0.0246288	0.00216143	3.84636	up	ADC	Homo sapiens arginine decarboxylase (ADC), mRNA [NM_052998]	arginine decarboxylase	113451	-1.69121	-1.3221	-1.32576	0.252283	0.486199	0.813754	3.84636	3.50229	4.40613
A_24_P169688	0.0246288	0.00212877	2.87575	up	MICB	Homo sapiens MHC class I polypeptide-related sequence B (MICB), mRNA [NM_005931]	MHC class I polypeptide-related sequence B	4277	0.131041	0.0583782	-0.333579	1.65498	1.34632	1.44733	2.87575	2.4418	3.43642
A_24_P254278	0.0246288	0.00221349	6.64208	down	SLC23A2	Homo sapiens solute carrier family 23 (nucleobase transporters), member 2 (SLC23A2), transcript variant 2, mRNA [NM_203327]	solute carrier family 23 (nucleobase transporters), member 2	9962	1.94098	1.67052	1.16775	-0.790658	-0.291659	-0.160035	0.150555	0.25664	0.398381
A_24_P713729	0.0246288	0.0021724	3.14055	down	SBNO1	Homo sapiens strawberry notch homolog 1 (Drosophila) (SBNO1), transcript variant 1, mRNA [NM_001167856]	strawberry notch homolog 1 (Drosophila)	55206	0.119575	0.243257	0.641546	-1.53144	-0.894682	-1.03888	0.318415	0.454408	0.31199
A_24_P784954	0.0246288	0.00221659	2.95581	down		Homo sapiens cDNA FLJ38120 fis, clone D3OST3000195. [AK095439]			0.875435	0.666832	0.53913	-0.688117	-0.1771	0.324938	0.338317	0.557123	0.862029
A_32_P10633	0.0246288	0.00221785	2.98358	down	TBC1D22A	Homo sapiens TBC1 domain family, member 22A (TBC1D22A), mRNA [NM_014346]	TBC1 domain family, member 22A	25771	-0.99722	-0.153805	0.00900594	-2.57426	-1.38177	-1.58612	0.335168	0.426919	0.330994
A_32_P111254	0.0246288	0.00220488	10.5154	down		ALU7_HUMAN (P39194) Alu subfamily SQ sequence contamination warning entry, partial (7%) [THC2642650]			1.62141	1.49603	2.56536	-1.77302	-1.22582	-1.9711	0.0950987	0.15158	0.0430912
A_32_P208173	0.0246288	0.00213774	3.31993	up		ALU1_HUMAN (P39188) Alu subfamily J sequence contamination warning entry, partial (7%) [THC2655900]			-1.84854	-0.921349	-0.461221	-0.117389	-0.335603	0.321689	3.31993	1.50082	1.7206
A_32_P226605	0.0246288	0.00219605	5.29007	up		PREDICTED: Homo sapiens hypothetical LOC100506544 (LOC100506544), partial miscRNA [XR_109720]			-0.687162	-0.443924	-0.0489997	1.71613	2.42517	3.4626	5.29007	7.30607	11.405
A_32_P38323	0.0246288	0.00217143	16.647	up	SERPINB9	Homo sapiens serpin peptidase inhibitor, clade B (ovalbumin), member 9 (SERPINB9), mRNA [NM_004155]	serpin peptidase inhibitor, clade B (ovalbumin), member 9	5272	-2.54298	-2.39926	-3.04987	1.5142	1.19294	0.660034	16.647	12.0604	13.0855
A_32_P41471	0.0246288	0.00222107	3.08215	down	NUDT13	Homo sapiens nudix (nucleoside diphosphate linked moiety X)-type motif 13 (NUDT13), mRNA [NM_015901]	nudix (nucleoside diphosphate linked moiety X)-type motif 13	25961	0.780832	0.899398	1.1528	-0.843105	0.156326	-0.385487	0.324449	0.597465	0.344295
A_32_P53908	0.0246288	0.00217741	3.98537	up	EHBP1	Homo sapiens EH domain binding protein 1 (EHBP1), transcript variant 1, mRNA [NM_015252]	EH domain binding protein 1	23301	-0.544193	-0.61575	-0.534137	1.45052	0.668448	-0.230564	3.98537	2.43547	1.2342
A_32_P13991	0.0246801	0.00223184	4.5067	up					2.95294	2.59627	2.70259	5.12501	4.543	5.09666	4.5067	3.85498	5.25639
A_23_P101185	0.0246903	0.00224064	2.88659	down	NARS	Homo sapiens asparaginyl-tRNA synthetase (NARS), mRNA [NM_004539]	asparaginyl-tRNA synthetase	4677	1.44331	1.64001	2.03967	-0.0860513	0.529936	0.716185	0.34643	0.463271	0.399568
A_24_P157926	0.0246903	0.00223828	4.28363	up	TNFAIP3	Homo sapiens tumor necrosis factor, alpha-induced protein 3 (TNFAIP3), mRNA [NM_006290]	tumor necrosis factor, alpha-induced protein 3	7128	0.387829	-0.390126	-0.833003	2.48666	2.09418	2.47076	4.28363	5.59565	9.8749
A_23_P71946	0.0247323	0.00224839	16.8146	up	BSPRY	Homo sapiens B-box and SPRY domain containing (BSPRY), mRNA [NM_017688]	B-box and SPRY domain containing	54836	-2.42223	-2.27038	-2.20395	1.64941	2.01118	3.60676	16.8146	19.4481	56.1306
A_23_P201319	0.0248132	0.0022597	5.68092	down	DISP1	Homo sapiens dispatched homolog 1 (Drosophila) (DISP1), mRNA [NM_032890]	dispatched homolog 1 (Drosophila)	84976	2.27996	2.37068	1.87953	-0.226162	0.617832	0.854117	0.176028	0.296715	0.491271
A_23_P137470	0.0248898	0.00227489	2.95653	down	SIPA1L2	Homo sapiens signal-induced proliferation-associated 1 like 2 (SIPA1L2), mRNA [NM_020808]	signal-induced proliferation-associated 1 like 2	57568	0.771737	0.157953	0.124788	-0.792165	-0.935743	-1.00927	0.338235	0.46856	0.455631
A_24_P139993	0.0248898	0.00227858	4.16607	up	CASP10	Homo sapiens caspase 10, apoptosis-related cysteine peptidase (CASP10), transcript variant 1, mRNA [NM_032977]	caspase 10, apoptosis-related cysteine peptidase	843	-0.478044	-0.228796	-0.357847	1.58064	0.921492	0.993329	4.16607	2.21958	2.5512
A_24_P918762	0.0248898	0.00227615	3.95991	down		ALU1_HUMAN (P39188) Alu subfamily J sequence contamination warning entry, partial (7%) [THC2609092]			0.64313	0.434704	0.541157	-1.34234	-0.873389	-1.59643	0.252531	0.403854	0.22726
A_23_P398947	0.0249077	0.0022842	10.2257	down	SYT6	Homo sapiens synaptotagmin VI (SYT6), mRNA [NM_205848]	synaptotagmin VI	148281	3.53765	2.71162	0.834927	0.183531	1.62797	-0.342257	0.0977933	0.471834	0.442214
A_24_P417474	0.0249238	0.00229362	6.25892	up	TIA1	Homo sapiens TIA1 cytotoxic granule-associated RNA binding protein (TIA1), transcript variant 1, mRNA [NM_022037]	TIA1 cytotoxic granule-associated RNA binding protein	7072	0.235835	-0.0295575	-0.248705	2.88175	2.18694	1.81143	6.25892	4.64765	4.17026
A_32_P64324	0.0249238	0.00229018	2.63359	up	LOC100506681	PREDICTED: Homo sapiens hypothetical LOC100506681 (LOC100506681), partial miscRNA [XR_108680]	hypothetical LOC100506681	100506681	-2.9336	-2.7782	-3.25391	-1.53657	-2.10904	-2.27781	2.63359	1.59015	1.96714
A_23_P97457	0.0249811	0.00230288	3.56639	up	AIDA	Homo sapiens axin interactor, dorsalization associated (AIDA), mRNA [NM_022831]	axin interactor, dorsalization associated	64853	1.58943	1.76367	1.24513	3.4239	2.8525	2.57497	3.56639	2.12701	2.51375
A_23_P146512	0.0250227	0.00231071	6.57661	up	GOLM1	Homo sapiens golgi membrane protein 1 (GOLM1), transcript variant 1, mRNA [NM_016548]	golgi membrane protein 1	51280	-0.257807	-0.206224	0.0575645	2.45954	2.64061	2.59502	6.57661	7.19418	5.80563
A_23_P335848	0.0250665	0.00232012	3.67031	down	GIT2	Homo sapiens G protein-coupled receptor kinase interacting ArfGAP 2 (GIT2), transcript variant 1, mRNA [NM_057169]	G protein-coupled receptor kinase interacting ArfGAP 2	9815	0.308253	0.832992	0.492958	-1.56765	-0.255038	-0.269964	0.272457	0.470403	0.589301
A_23_P407206	0.0250665	0.00232275	13.2709	down	CLN8	Homo sapiens ceroid-lipofuscinosis, neuronal 8 (epilepsy, progressive with mental retardation) (CLN8), mRNA [NM_018941]	ceroid-lipofuscinosis, neuronal 8 (epilepsy, progressive with mental retardation)	2055	2.79614	2.58297	2.69075	-0.934055	-0.114091	0.0462272	0.0753528	0.154207	0.159926
A_23_P79962	0.0250846	0.00233506	3.34745	down	MKKS	Homo sapiens McKusick-Kaufman syndrome (MKKS), transcript variant 2, mRNA [NM_170784]	McKusick-Kaufman syndrome	8195	0.846197	1.16953	1.04043	-0.896865	-0.159569	-0.0113974	0.298735	0.398016	0.482356
A_24_P359067	0.0250846	0.00233643	3.17805	down	LOC100130357	Homo sapiens hypothetical LOC100130357 (LOC100130357), mRNA [NM_001242698]	hypothetical LOC100130357	100130357	-0.440874	-0.972472	-1.00058	-2.10901	-1.97881	-1.91787	0.314659	0.497808	0.529504
A_24_P48078	0.0250846	0.00233418	3.01426	up	CYLD	Homo sapiens cylindromatosis (turban tumor syndrome) (CYLD), transcript variant 1, mRNA [NM_015247]	cylindromatosis (turban tumor syndrome)	1540	-0.129469	-0.305201	-0.675366	1.46234	1.33539	1.28655	3.01426	3.11794	3.89579
A_23_P24870	0.0250896	0.0023409	4.50596	up	CD44	Homo sapiens CD44 molecule (Indian blood group) (CD44), transcript variant 1, mRNA [NM_000610]	CD44 molecule (Indian blood group)	960	1.71912	1.52698	1.38057	3.89096	3.7317	3.06854	4.50596	4.60986	3.22202
A_23_P201295	0.0252249	0.00236558	5.57431	up	CASZ1	Homo sapiens castor zinc finger 1 (CASZ1), transcript variant 2, mRNA [NM_017766]	castor zinc finger 1	54897	-0.701615	-0.180195	-0.736396	1.77718	1.40148	1.09347	5.57431	2.99317	3.55504
A_23_P3584	0.0252249	0.00236266	3.14761	down	PLA2G15	Homo sapiens phospholipase A2, group XV (PLA2G15), mRNA [NM_012320]	phospholipase A2, group XV	23659	0.76729	0.914322	0.718135	-0.886968	-0.285353	-0.423834	0.317701	0.435373	0.453141
A_24_P127880	0.0252249	0.00236478	2.79721	down	SBNO1	Homo sapiens strawberry notch homolog 1 (Drosophila) (SBNO1), transcript variant 2, mRNA [NM_018183]	strawberry notch homolog 1 (Drosophila)	55206	0.412271	-0.0010007	0.409495	-1.07172	-0.561758	0.123521	0.357499	0.677946	0.820187
A_32_P80697	0.0253069	0.00237731	3.02999	up					-1.34851	-1.70703	-2.02564	0.250799	-0.877296	-1.79732	3.02999	1.77735	1.17147
A_23_P120237	0.0253264	0.00239002	3.21608	down	STARD7	Homo sapiens StAR-related lipid transfer (START) domain containing 7 (STARD7), mRNA [NM_020151]	StAR-related lipid transfer (START) domain containing 7	56910	0.748768	0.895929	0.763552	-0.936533	-0.128514	-0.0357285	0.310938	0.4916	0.574636
A_24_P152468	0.0253264	0.0023844	2.45752	up	LOC100134663	PREDICTED: Homo sapiens hypothetical protein LOC100134663 (LOC100134663), partial mRNA [XM_001718823]	hypothetical protein LOC100134663	100134663	-0.528424	-0.260656	-0.516215	0.76878	0.0853144	-0.32929	2.45752	1.27101	1.13833
A_24_P346181	0.0253264	0.0023953	2.53163	down	FAM120B	family with sequence similarity 120B [Source:HGNC Symbol;Acc:21109] [ENST00000476287]	family with sequence similarity 120B	84498	0.565062	0.915974	0.886918	-0.775005	-0.25452	-0.377089	0.395002	0.444269	0.416386
A_32_P142363	0.0253264	0.00239419	4.56398	down					2.5727	1.94249	2.32634	0.382412	0.935511	0.932937	0.219107	0.497586	0.380666
A_24_P234094	0.0253715	0.00240361	11.0909	up	RAB7L1	Homo sapiens RAB7, member RAS oncogene family-like 1 (RAB7L1), transcript variant 1, mRNA [NM_003929]	RAB7, member RAS oncogene family-like 1	8934	-0.386726	0.46475	0.839731	3.08458	3.04933	3.21265	11.0909	5.99841	5.17989
A_23_P10497	0.0254373	0.0024516	2.86124	down	ATP9B	Homo sapiens ATPase, class II, type 9B (ATP9B), mRNA [NM_198531]	ATPase, class II, type 9B	374868	1.74944	1.61332	1.5609	0.232799	0.40546	0.525482	0.349499	0.43291	0.487875
A_23_P114814	0.0254373	0.00243917	5.56526	up	RHOU	Homo sapiens ras homolog gene family, member U (RHOU), transcript variant 1, mRNA [NM_021205]	ras homolog gene family, member U	58480	1.45159	0.733488	0.70668	3.92804	3.31654	2.86472	5.56526	5.99206	4.46307
A_23_P115375	0.0254373	0.00246252	2.93533	up	HIST2H3D	Homo sapiens histone cluster 2, H3d (HIST2H3D), mRNA [NM_001123375]	histone cluster 2, H3d	653604	-1.10931	-1.26404	-1.55196	0.444213	0.145257	-0.178411	2.93533	2.65609	2.59108
A_23_P115726	0.0254373	0.00243579	2.54189	up	SLC16A9	Homo sapiens solute carrier family 16, member 9 (monocarboxylic acid transporter 9) (SLC16A9), mRNA [NM_194298]	solute carrier family 16, member 9 (monocarboxylic acid transporter 9)	220963	-0.0200942	0.977771	0.831407	1.32581	1.61095	0.368465	2.54189	1.55098	0.725505
A_23_P8539	0.0254373	0.00245713	3.47812	down	DAGLB	Homo sapiens diacylglycerol lipase, beta (DAGLB), transcript variant 1, mRNA [NM_139179]	diacylglycerol lipase, beta	221955	-0.51541	-0.113766	-0.16764	-2.31372	-1.37137	-0.637879	0.287512	0.418239	0.721845
A_23_P93032	0.0254373	0.00242441	5.631	down	ZBED3	Homo sapiens zinc finger, BED-type containing 3 (ZBED3), mRNA [NM_032367]	zinc finger, BED-type containing 3	84327	0.340051	0.944564	1.10918	-2.15334	-0.818285	-1.46476	0.177588	0.294666	0.167944
A_24_P124992	0.0254373	0.00242094	2.59329	up	PSMA4	Homo sapiens proteasome (prosome, macropain) subunit, alpha type, 4 (PSMA4), transcript variant 1, mRNA [NM_002789]	proteasome (prosome, macropain) subunit, alpha type, 4	5685	1.1824	1.15793	1.15107	2.55719	2.31094	2.50437	2.59329	2.22377	2.55496
A_24_P175176	0.0254373	0.00243987	3.12282	down	PHTF2	Homo sapiens putative homeodomain transcription factor 2 (PHTF2), transcript variant 2, mRNA [NM_020432]	putative homeodomain transcription factor 2	57157	1.4474	1.49116	1.32696	-0.195449	-0.0376937	-0.292464	0.320224	0.346551	0.325466
A_24_P29723	0.0254373	0.00245606	2.39539	down	POR	Homo sapiens P450 (cytochrome) oxidoreductase (POR), mRNA [NM_000941]	P450 (cytochrome) oxidoreductase	5447	0.552344	0.244275	-0.294552	-0.707917	-0.329638	-0.5465	0.417468	0.671792	0.839762
A_24_P389612	0.0254373	0.00242574	4.65832	up	ARL5B	ADP-ribosylation factor-like 5B [Source:HGNC Symbol;Acc:23052] [ENST00000377275]	ADP-ribosylation factor-like 5B	221079	1.54003	1.01077	1.22779	3.75984	3.20991	2.78375	4.65832	4.59207	2.9403
A_24_P54808	0.0254373	0.00244769	3.16025	down	KLHL8	Homo sapiens kelch-like 8 (Drosophila) (KLHL8), mRNA [NM_020803]	kelch-like 8 (Drosophila)	57563	0.558816	0.407905	1.42856	-1.10122	-0.862111	-0.146567	0.316431	0.414655	0.335612
A_24_P938293	0.0254373	0.00246511	7.9795	up	HES1	Homo sapiens hairy and enhancer of split 1, (Drosophila) (HES1), mRNA [NM_005524]	hairy and enhancer of split 1, (Drosophila)	3280	-0.721291	-1.31128	-1.81138	2.27501	0.721828	-1.02475	7.97951	4.09287	1.72504
A_24_P944677	0.0254373	0.00246665	4.95457	down					2.30091	2.26578	2.20833	-0.00785023	-0.0678811	0.245774	0.201834	0.19838	0.256573
A_32_P176819	0.0254373	0.00243922	7.83594	up	CMAHP	Homo sapiens cytidine monophospho-N-acetylneuraminic acid hydroxylase, pseudogene (CMAHP), transcript variant 1, non-coding RNA [NR_002174]	cytidine monophospho-N-acetylneuraminic acid hydroxylase, pseudogene	8418	0.234706	0.400646	0.137645	3.20481	2.33547	2.66803	7.83594	3.8233	5.77726
A_23_P418051	0.0254874	0.00247557	6.07602	down	LOC339803	Homo sapiens hypothetical LOC339803 (LOC339803), non-coding RNA [NR_036496]	hypothetical LOC339803	339803	0.830161	0.179907	1.36868	-1.77297	-1.4184	-0.0286442	0.164581	0.330265	0.379633
A_23_P250122	0.0254985	0.00248144	2.37967	down	FAM20C	Homo sapiens family with sequence similarity 20, member C (FAM20C), mRNA [NM_020223]	family with sequence similarity 20, member C	56975	2.20706	1.9786	1.95647	0.956295	0.82519	0.631064	0.420226	0.449562	0.399038
A_24_P188460	0.0254985	0.00248479	2.72203	down	PTP4A2	Homo sapiens protein tyrosine phosphatase type IVA, member 2 (PTP4A2), transcript variant 1, mRNA [NM_080391]	protein tyrosine phosphatase type IVA, member 2	8073	-0.613164	-0.168908	0.210323	-2.05785	-1.51508	-1.09414	0.367373	0.393334	0.40487
A_23_P136173	0.0255681	0.00253277	3.8287	down	CSF2RA	Homo sapiens colony stimulating factor 2 receptor, alpha, low-affinity (granulocyte-macrophage) (CSF2RA), transcript variant 4, mRNA [NM_172247]	colony stimulating factor 2 receptor, alpha, low-affinity (granulocyte-macrophage)	1438	1.46699	1.43421	1.00875	-0.469865	0.765355	0.953652	0.261185	0.629004	0.962527
A_23_P147025	0.0255681	0.00250424	3.69165	up	RAB33A	Homo sapiens RAB33A, member RAS oncogene family (RAB33A), mRNA [NM_004794]	RAB33A, member RAS oncogene family	9363	-1.56723	-0.903317	-1.38726	0.31703	0.638163	-0.24604	3.69165	2.91093	2.20567
A_23_P155907	0.0255681	0.00252697	2.52167	down	METAP1	Homo sapiens methionyl aminopeptidase 1 (METAP1), mRNA [NM_015143]	methionyl aminopeptidase 1	23173	0.685248	0.709302	0.818753	-0.649133	-0.132607	-0.0434646	0.396562	0.557905	0.550106
A_23_P209316	0.0255681	0.00250901	3.68221	up	CCNT2	Homo sapiens cyclin T2 (CCNT2), transcript variant b, mRNA [NM_058241]	cyclin T2	905	0.893932	0.868534	0.434648	2.7745	2.38278	1.68659	3.68221	2.8565	2.38162
A_23_P214950	0.0255681	0.00254184	6.11533	up	PERP	Homo sapiens PERP, TP53 apoptosis effector (PERP), mRNA [NM_022121]	PERP, TP53 apoptosis effector	64065	-2.45124	-1.97758	-2.08073	0.161191	0.446027	0.628757	6.11533	5.36511	6.54089
A_23_P218751	0.0255681	0.00254963	2.62316	down	GNB1L	Homo sapiens guanine nucleotide binding protein (G protein), beta polypeptide 1-like (GNB1L), mRNA [NM_053004]	guanine nucleotide binding protein (G protein), beta polypeptide 1-like	54584	-0.729757	-0.413236	-0.351221	-2.12106	-1.57979	-1.58401	0.38122	0.445483	0.425494
A_23_P65031	0.0255681	0.00253487	2.62635	down	DYNLL1	Homo sapiens dynein, light chain, LC8-type 1 (DYNLL1), transcript variant 1, mRNA [NM_001037494]	dynein, light chain, LC8-type 1	8655	2.3502	2.5418	1.38649	0.957139	1.3572	1.75005	0.380757	0.439947	1.28659
A_24_P227993	0.0255681	0.00253855	4.27908	down	UBE2I	ubiquitin-conjugating enzyme E2I (UBC9 homolog, yeast) [Source:HGNC Symbol;Acc:12485] [ENST00000397515]	ubiquitin-conjugating enzyme E2I	7329	-1.23283	-1.3031	-0.928566	-3.33013	-2.41062	-2.65945	0.233695	0.464091	0.301267
A_24_P353300	0.0255681	0.00254805	7.82082	up	LIMK2	Homo sapiens LIM domain kinase 2 (LIMK2), transcript variant 1, mRNA [NM_001031801]	LIM domain kinase 2	3985	-2.24425	-1.97237	-2.11579	0.72307	0.511306	0.902224	7.82082	5.5932	8.10052
A_24_P377499	0.0255681	0.00254362	3.90227	down	OSBPL3	Homo sapiens oxysterol binding protein-like 3 (OSBPL3), transcript variant 1, mRNA [NM_015550]	oxysterol binding protein-like 3	26031	0.995031	1.06928	1.13258	-0.969285	-0.0730928	-2.24077	0.256261	0.453013	0.0964985
A_24_P393372	0.0255681	0.00255273	3.92926	down	PACS2	Homo sapiens phosphofurin acidic cluster sorting protein 2 (PACS2), transcript variant 1, mRNA [NM_001100913]	phosphofurin acidic cluster sorting protein 2	23241	-0.666416	0.0671409	0.0202949	-2.64068	-2.12828	-3.07097	0.254501	0.218329	0.117337
A_24_P924915	0.0255681	0.00250912	3.13422	down	ABHD2	Homo sapiens abhydrolase domain containing 2 (ABHD2), transcript variant 1, mRNA [NM_007011]	abhydrolase domain containing 2	11057	-0.354123	-0.688743	0.562541	-2.00223	-1.96831	-2.29007	0.319059	0.41192	0.138446
A_32_P105281	0.0255681	0.00252593	3.08113	down		hn66e07.x1 NCI_CGAP_Kid11 Homo sapiens cDNA clone IMAGE:3032868 3', mRNA sequence [AW771919]			0.782556	0.468134	0.37877	-0.840903	-1.20551	-1.29936	0.324556	0.313461	0.312487
A_32_P47538	0.0255681	0.00251632	35.3037	up		Homo sapiens cDNA clone IMAGE:5278089. [BC037919]			-3.71865	-3.27867	-3.81771	1.4231	1.13541	-2.62004	35.3037	21.3191	2.29369
A_32_P66881	0.0255681	0.00253321	3.46932	up	TLR4	Homo sapiens toll-like receptor 4 (TLR4), transcript variant 1, mRNA [NM_138554]	toll-like receptor 4	7099	1.18735	1.0997	0.669001	2.98201	1.79977	0.338078	3.46932	1.62458	0.795027
A_23_P109547	0.0256175	0.00256175	2.5524	down	SMCR7L	Homo sapiens Smith-Magenis syndrome chromosome region, candidate 7-like (SMCR7L), nuclear gene encoding mitochondrial protein, mRNA [NM_019008]	Smith-Magenis syndrome chromosome region, candidate 7-like	54471	0.831722	0.817598	0.894813	-0.520132	-0.269569	-0.25138	0.391788	0.470685	0.451816
A_23_P106844	0.0256524	0.00256933	6.11857	up	MT2A	Homo sapiens metallothionein 2A (MT2A), mRNA [NM_005953]	metallothionein 2A	4502	1.27891	1.20223	2.45235	3.8921	3.38804	4.39699	6.11857	4.54983	3.84942
A_23_P313640	0.025786	0.00259433	3.65842	down	MAP3K2	Homo sapiens mitogen-activated protein kinase kinase kinase 2 (MAP3K2), mRNA [NM_006609]	mitogen-activated protein kinase kinase kinase 2	10746	0.00714044	0.239463	0.225056	-1.86408	-0.987802	-0.893791	0.273342	0.427126	0.460462
A_23_P336040	0.025786	0.00259553	3.4917	up	GOPC	Homo sapiens golgi-associated PDZ and coiled-coil motif containing (GOPC), transcript variant 1, mRNA [NM_020399]	golgi-associated PDZ and coiled-coil motif containing	57120	1.11439	0.728094	0.46225	2.91832	2.86419	2.06197	3.4917	4.39571	3.03085
A_23_P343977	0.025786	0.00259192	4.27372	up		RUSC1 antisense RNA 1 (non-protein coding) [Source:HGNC Symbol;Acc:26680] [ENST00000446880]			-0.0968545	-0.561236	-1.20524	1.99864	1.65125	0.700862	4.27372	4.63472	3.74796
A_24_P713893	0.025786	0.00259916	3.77698	up					1.10767	1.42752	1.19945	3.0249	3.47571	3.67508	3.77698	4.13585	5.56209
A_23_P133814	0.0257928	0.00261219	2.90254	up	HIST1H3C	Homo sapiens histone cluster 1, H3c (HIST1H3C), mRNA [NM_003531]	histone cluster 1, H3c	8352	-1.02673	-1.26647	-1.43924	0.510589	-0.0271041	-0.0225855	2.90254	2.36095	2.66966
A_23_P216869	0.0257928	0.00261002	2.71611	up	ZNF189	Homo sapiens zinc finger protein 189 (ZNF189), transcript variant 2, mRNA [NM_197977]	zinc finger protein 189	7743	2.02498	1.99545	1.68655	3.46652	3.01506	2.67699	2.71611	2.02737	1.9868
A_24_P941954	0.0257928	0.0026114	3.67522	up					-2.07619	-3.09908	-2.04205	-0.198356	-0.9549	-0.528587	3.67522	4.4204	2.85495
A_24_P146670	0.0258316	0.00262024	3.07657	up	SLK	Homo sapiens STE20-like kinase (SLK), mRNA [NM_014720]	STE20-like kinase	9748	0.893497	0.783328	0.666829	2.51482	2.04782	1.71585	3.07657	2.40242	2.06913
A_23_P125078	0.0258362	0.00262483	3.33217	down	SLC26A11	Homo sapiens solute carrier family 26, member 11 (SLC26A11), transcript variant 2, mRNA [NM_173626]	solute carrier family 26, member 11	284129	1.4489	1.36814	1.63915	-0.287565	0.0278479	-0.769991	0.300104	0.394942	0.188269
A_23_P161125	0.0258576	0.00263609	3.78499	up	MOV10	Homo sapiens Mov10, Moloney leukemia virus 10, homolog (mouse) (MOV10), transcript variant 1, mRNA [NM_020963]	Mov10, Moloney leukemia virus 10, homolog (mouse)	4343	-0.650369	0.100433	-0.150162	1.26992	1.3388	1.61769	3.78499	2.35931	3.40545
A_24_P243776	0.0258576	0.0026435	3.83216	up	ZNF277	Homo sapiens zinc finger protein 277 (ZNF277), mRNA [NM_021994]	zinc finger protein 277	11179	1.00136	0.680244	0.722048	2.93952	2.53014	2.54448	3.83216	3.60475	3.53676
A_24_P887695	0.0258576	0.00263988	2.89004	up					-0.40369	0.132177	0.122931	1.1274	0.341938	-0.226056	2.89004	1.1565	0.785135
A_24_P942068	0.0258576	0.00264237	6.15402	down	TANC2	Homo sapiens tetratricopeptide repeat, ankyrin repeat and coiled-coil containing 2 (TANC2), mRNA [NM_025185]	tetratricopeptide repeat, ankyrin repeat and coiled-coil containing 2	26115	1.30337	0.714526	0.648434	-1.31816	-1.67047	-1.85826	0.162495	0.191445	0.175959
A_23_P79221	0.0259287	0.0026549	4.39745	down	ACVR1	Homo sapiens activin A receptor, type I (ACVR1), transcript variant 1, mRNA [NM_001105]	activin A receptor, type I	90	2.37687	1.43392	1.54518	0.240205	0.728705	1.53366	0.227404	0.61335	0.992046
A_32_P24651	0.0259389	0.00266009	5.77826	down		Homo sapiens cDNA FLJ38388 fis, clone FEBRA2004485. [AK095707]			0.626686	0.417444	0.497098	-1.90395	-1.29977	-1.45519	0.173062	0.304136	0.258406
A_23_P15305	0.0260441	0.00267502	2.58637	down	PRPSAP1	Homo sapiens phosphoribosyl pyrophosphate synthetase-associated protein 1 (PRPSAP1), mRNA [NM_002766]	phosphoribosyl pyrophosphate synthetase-associated protein 1	5635	-0.119139	0.411996	0.523672	-1.49007	-0.633559	0.581243	0.386642	0.484459	1.04071
A_23_P305723	0.0260758	0.0026866	2.49081	up	MIER1	Homo sapiens mesoderm induction early response 1 homolog (Xenopus laevis) (MIER1), transcript variant 1, mRNA [NM_020948]	mesoderm induction early response 1 homolog (Xenopus laevis)	57708	-0.477936	-0.711647	-0.443837	0.838676	0.183012	0.00529318	2.49081	1.85917	1.36522
A_24_P241318	0.0260758	0.00268379	3.05057	down	DCAF4	Homo sapiens DDB1 and CUL4 associated factor 4 (DCAF4), transcript variant 2, mRNA [NM_181340]	DDB1 and CUL4 associated factor 4	26094	0.977076	0.157494	0.303701	-0.632003	-0.712905	-1.15264	0.327808	0.546996	0.364417
A_23_P143374	0.0261897	0.00270251	6.5966	down	NINL	Homo sapiens ninein-like (NINL), mRNA [NM_025176]	ninein-like	22981	1.9795	2.00187	2.22446	-0.742219	-0.921128	-1.87506	0.151593	0.131853	0.0583338
A_23_P13057	0.0262058	0.002711	2.73568	up	PRDM11	Homo sapiens PR domain containing 11 (PRDM11), mRNA [NM_020229]	PR domain containing 11	56981	-0.71956	-0.821313	-0.869036	0.732341	0.221635	-0.302907	2.73568	2.06043	1.48055
A_24_P43884	0.0262058	0.00271253	2.64941	down	MAPKAP1	Homo sapiens mitogen-activated protein kinase associated protein 1 (MAPKAP1), transcript variant 1, mRNA [NM_001006617]	mitogen-activated protein kinase associated protein 1	79109	1.20515	1.0161	0.770287	-0.200524	0.195972	0.612555	0.377442	0.566391	0.896433
A_23_P207367	0.0262491	0.00272785	3.73764	up	STAT5A	Homo sapiens signal transducer and activator of transcription 5A (STAT5A), mRNA [NM_003152]	signal transducer and activator of transcription 5A	6776	-0.98987	-0.533604	-0.265041	0.912256	0.744342	0.275205	3.73764	2.42494	1.45422
A_23_P215963	0.0262491	0.00273375	2.67445	up	STK3	Homo sapiens serine/threonine kinase 3 (STK3), mRNA [NM_006281]	serine/threonine kinase 3	6788	2.45425	2.15558	2.53484	3.87349	2.58814	3.15764	2.67445	1.34962	1.53986
A_23_P42198	0.0262491	0.00273248	2.82436	up	HIST1H3G	Homo sapiens histone cluster 1, H3g (HIST1H3G), mRNA [NM_003534]	histone cluster 1, H3g	8355	-1.34243	-1.37336	-1.97441	0.155491	-0.138076	-0.445498	2.82436	2.35428	2.88568
A_24_P894763	0.0262491	0.0027263	2.6459	down					-0.832818	-0.503426	-0.462942	-2.23658	-1.07115	-0.796048	0.377943	0.674681	0.793826
A_23_P118536	0.0264378	0.00276524	3.09068	up	SLFN12	Homo sapiens schlafen family member 12 (SLFN12), mRNA [NM_018042]	schlafen family member 12	55106	1.40429	1.04699	1.21262	3.03222	3.00957	2.64712	3.09068	3.89759	2.70288
A_23_P166826	0.0264378	0.00276606	4.10682	up	DCP1A	Homo sapiens DCP1 decapping enzyme homolog A (S. cerevisiae) (DCP1A), mRNA [NM_018403]	DCP1 decapping enzyme homolog A (S. cerevisiae)	55802	-0.4477	-0.665188	-0.713916	1.59032	1.17983	0.999917	4.10682	3.59258	3.28031
A_24_P91916	0.0264378	0.0027632	3.18739	up	NXT2	Homo sapiens nuclear transport factor 2-like export factor 2 (NXT2), transcript variant 1, mRNA [NM_018698]	nuclear transport factor 2-like export factor 2	55916	1.35664	1.63892	2.20498	3.02901	2.4359	2.27406	3.18739	1.73746	1.04905
A_32_P154121	0.0264383	0.00277033	6.64016	down	SETDB2	Homo sapiens SET domain, bifurcated 2 (SETDB2), transcript variant 1, mRNA [NM_031915]	SET domain, bifurcated 2	83852	1.39762	2.1602	1.5907	-1.33359	-0.416168	-0.939958	0.150599	0.167662	0.17306
A_32_P192922	0.026556	0.0027869	4.27187	down	LOC157562	Homo sapiens mRNA; cDNA DKFZp566J123 (from clone DKFZp566J123). [AL050061]	hypothetical protein LOC157562	157562	0.743171	1.23816	1.24187	-1.3517	-0.0471112	-0.231863	0.23409	0.410293	0.36005
A_23_P255444	0.0265754	0.00280232	5.98009	up	DAPP1	Homo sapiens dual adaptor of phosphotyrosine and 3-phosphoinositides (DAPP1), mRNA [NM_014395]	dual adaptor of phosphotyrosine and 3-phosphoinositides	27071	0.0505733	0.114373	-0.0729809	2.63074	3.11338	3.05584	5.98009	7.99447	8.74719
A_24_P104407	0.0265754	0.00280589	14.2124	up	SYNM	Homo sapiens synemin, intermediate filament protein (SYNM), transcript variant A, mRNA [NM_145728]	synemin, intermediate filament protein	23336	-3.74108	-3.07867	-3.15621	0.0879955	-0.690329	-1.7991	14.2124	5.23556	2.56172
A_24_P276531	0.0265754	0.00280102	2.42118	up	SNIP1	Homo sapiens Smad nuclear interacting protein 1 (SNIP1), mRNA [NM_024700]	Smad nuclear interacting protein 1	79753	0.800468	0.366751	0.20047	2.07618	1.52418	1.50317	2.42118	2.2306	2.4669
A_32_P150418	0.0265754	0.00280321	2.6702	down	CAND1	cullin-associated and neddylation-dissociated 1 [Source:HGNC Symbol;Acc:30688] [ENST00000501254]	cullin-associated and neddylation-dissociated 1	55832	-0.434172	0.222095	0.368441	-1.85112	-1.37914	-1.4638	0.374504	0.329596	0.280828
A_24_P107336	0.026711	0.00282446	2.7076	down	VPS26B	Homo sapiens vacuolar protein sorting 26 homolog B (S. pombe) (VPS26B), mRNA [NM_052875]	vacuolar protein sorting 26 homolog B (S. pombe)	112936	-1.34847	-0.670682	-0.493804	-2.78549	-2.09696	-2.08978	0.36933	0.372091	0.330798
A_23_P132057	0.026712	0.00283735	16.1463	up	NCRNA00158	Homo sapiens non-protein coding RNA 158 (NCRNA00158), non-coding RNA [NR_024027]	non-protein coding RNA 158	54072	1.36644	1.15352	-0.155102	5.37957	4.92667	5.33977	16.1463	13.672	45.0943
A_23_P201551	0.026712	0.00283267	9.28114	down	VAV3	Homo sapiens vav 3 guanine nucleotide exchange factor (VAV3), transcript variant 1, mRNA [NM_006113]	vav 3 guanine nucleotide exchange factor	10451	1.16572	1.01537	0.348787	-2.04858	-0.0871344	-0.822778	0.107745	0.465707	0.443939
A_24_P838448	0.026712	0.00283574	5.79586	up	FLJ22536	Homo sapiens hypothetical locus LOC401237 (FLJ22536), non-coding RNA [NR_015410]	hypothetical locus LOC401237	401237	-0.896632	-0.881445	-0.368571	1.63839	1.02008	-0.0242577	5.79586	3.73608	1.26955
A_24_P206848	0.0268088	0.00285191	3.22307	down	HNRNPUL2	Homo sapiens heterogeneous nuclear ribonucleoprotein U-like 2 (HNRNPUL2), mRNA [NM_001079559]	heterogeneous nuclear ribonucleoprotein U-like 2	221092	-0.631707	-0.768941	-0.315904	-2.32014	-1.72368	-1.86257	0.310263	0.515934	0.342301
A_23_P20814	0.0268696	0.00287042	19.0691	up	DDX58	Homo sapiens DEAD (Asp-Glu-Ala-Asp) box polypeptide 58 (DDX58), mRNA [NM_014314]	DEAD (Asp-Glu-Ala-Asp) box polypeptide 58	23586	0.215167	-0.331989	-1.75176	4.46833	3.30989	2.41637	19.0691	12.4829	17.9777
A_24_P106681	0.0268696	0.00287123	3.54997	down	YWHAG	Homo sapiens tyrosine 3-monooxygenase/tryptophan 5-monooxygenase activation protein, gamma polypeptide (YWHAG), mRNA [NM_012479]	tyrosine 3-monooxygenase/tryptophan 5-monooxygenase activation protein, gamma polypeptide	7532	2.68414	1.85021	2.11266	0.856331	0.847778	1.4604	0.281692	0.499159	0.636283
A_32_P56249	0.0268696	0.00286965	8.773	up	LOC100131733	Homo sapiens hypothetical LOC100131733 (LOC100131733), non-coding RNA [NR_038996]	hypothetical LOC100131733	100131733	-1.32042	-1.15068	-1.54668	1.81265	2.03272	2.81034	8.773	9.08445	20.4923
A_23_P30254	0.0269267	0.00288163	2.87905	up	PLK2	Homo sapiens polo-like kinase 2 (PLK2), mRNA [NM_006622]	polo-like kinase 2	10769	0.864353	0.574309	0.335604	2.38994	1.16494	0.756832	2.87905	1.5059	1.33907
A_23_P9997	0.0269632	0.00288983	2.61689	up					-1.76387	-0.843364	-0.846163	-0.376015	-0.972086	-0.925132	2.61689	0.914641	0.946734
A_24_P140204	0.0270091	0.00289907	3.82438	down	PXK	Homo sapiens PX domain containing serine/threonine kinase (PXK), mRNA [NM_017771]	PX domain containing serine/threonine kinase	54899	-1.2286	-1.72732	-0.962621	-3.16383	-2.7707	-2.47194	0.26148	0.485188	0.351277
A_23_P138725	0.0270336	0.00290601	3.09425	down	MARVELD1	Homo sapiens MARVEL domain containing 1 (MARVELD1), mRNA [NM_031484]	MARVEL domain containing 1	83742	-0.556105	-0.0250279	0.536909	-2.18569	-1.47441	-1.74575	0.323181	0.366179	0.205519
A_23_P41470	0.0270487	0.00292057	5.08888	up	DDX60	Homo sapiens DEAD (Asp-Glu-Ala-Asp) box polypeptide 60 (DDX60), mRNA [NM_017631]	DEAD (Asp-Glu-Ala-Asp) box polypeptide 60	55601	1.32714	1.619	0.878679	3.67449	2.89312	3.1317	5.08888	2.41851	4.7668
A_24_P361896	0.0270487	0.00291831	5.17842	up	MT2A	Homo sapiens metallothionein 2A (MT2A), mRNA [NM_005953]	metallothionein 2A	4502	1.12088	0.86041	2.20547	3.49339	3.01078	4.30825	5.17842	4.43942	4.29533
A_32_P103815	0.0270487	0.00291713	3.86535	down	IL17RA	Homo sapiens interleukin 17 receptor A (IL17RA), mRNA [NM_014339]	interleukin 17 receptor A	23765	-1.5822	-1.09671	-0.601102	-3.5328	-2.9091	-3.02725	0.258709	0.284718	0.186062
A_23_P121253	0.0270914	0.00293382	16.2966	up	TNFSF10	Homo sapiens tumor necrosis factor (ligand) superfamily, member 10 (TNFSF10), transcript variant 1, mRNA [NM_003810]	tumor necrosis factor (ligand) superfamily, member 10	8743	-1.32752	-1.81504	-2.74274	2.69898	2.81292	2.85153	16.2966	24.7259	48.3107
A_24_P244575	0.0270914	0.002933	4.86557	down	TPCN1	Homo sapiens two pore segment channel 1 (TPCN1), transcript variant 1, mRNA [NM_001143819]	two pore segment channel 1	53373	0.0431987	0.421174	0.514579	-2.23941	-1.83018	-2.23842	0.205526	0.210026	0.148342
A_23_P47155	0.0271614	0.00295644	3.48408	up	PANX1	Homo sapiens pannexin 1 (PANX1), mRNA [NM_015368]	pannexin 1	24145	1.93813	1.20699	0.542818	3.73891	3.25328	3.2259	3.48408	4.13043	6.42225
A_23_P74609	0.0271614	0.00295873	27.8097	up	G0S2	Homo sapiens G0/G1switch 2 (G0S2), mRNA [NM_015714]	G0/G1switch 2	50486	-3.5772	-4.28954	-4.71824	1.22032	0.881631	0.236233	27.8097	36.0311	31.0058
A_24_P46093	0.0271614	0.00295019	3.51532	down	SLC6A6	Homo sapiens solute carrier family 6 (neurotransmitter transporter, taurine), member 6 (SLC6A6), transcript variant 1, mRNA [NM_003043]	solute carrier family 6 (neurotransmitter transporter, taurine), member 6	6533	0.642913	0.523605	0.443673	-1.17075	-1.08998	-1.10847	0.284469	0.326786	0.341003
A_24_P829181	0.0271614	0.00295106	4.59554	up	LOC648987	Homo sapiens hypothetical LOC648987 (LOC648987), transcript variant 1, non-coding RNA [NR_034085]	hypothetical LOC648987	648987	-1.96995	-1.73416	-1.93697	0.230286	0.00230088	-1.07923	4.59554	3.33217	1.8122
A_23_P111273	0.0271626	0.00296319	3.42699	down	TBC1D7	Homo sapiens TBC1 domain family, member 7 (TBC1D7), transcript variant 1, mRNA [NM_016495]	TBC1 domain family, member 7	51256	1.79473	0.872976	0.750225	0.0177844	-0.166685	0.141107	0.291801	0.486442	0.655597
A_23_P100092	0.0271916	0.00304192	2.39131	up	ZSCAN29	Homo sapiens zinc finger and SCAN domain containing 29 (ZSCAN29), mRNA [NM_152455]	zinc finger and SCAN domain containing 29	146050	1.45765	1.10435	0.585761	2.71545	2.12388	2.20308	2.39131	2.02726	3.06804
A_23_P123672	0.0271916	0.00303234	7.93629	up	TDRD7	Homo sapiens tudor domain containing 7 (TDRD7), mRNA [NM_014290]	tudor domain containing 7	23424	1.18045	0.876039	0.423672	4.16892	3.68715	3.29511	7.93629	7.01824	7.31792
A_23_P129358	0.0271916	0.00303253	2.49162	down	SETD6	Homo sapiens SET domain containing 6 (SETD6), transcript variant 2, mRNA [NM_024860]	SET domain containing 6	79918	-0.143117	-0.483176	0.134835	-1.4602	-1.26394	-1.41319	0.401345	0.582057	0.341977
A_23_P142506	0.0271916	0.00302022	5.90668	up	GADD45B	Homo sapiens growth arrest and DNA-damage-inducible, beta (GADD45B), mRNA [NM_015675]	growth arrest and DNA-damage-inducible, beta	4616	-1.05168	-1.30007	-1.42627	1.51067	1.02385	0.869593	5.90668	5.00691	4.91048
A_23_P148916	0.0271916	0.00313344	2.77078	up	OSBPL9	Homo sapiens oxysterol binding protein-like 9 (OSBPL9), transcript variant 7, mRNA [NM_148909]	oxysterol binding protein-like 9	114883	0.381971	0.579114	1.11927	1.85227	2.85218	3.06976	2.77078	4.83349	3.86507
A_23_P156505	0.0271916	0.00297735	4.95832	up	IRF4	Homo sapiens interferon regulatory factor 4 (IRF4), transcript variant 1, mRNA [NM_002460]	interferon regulatory factor 4	3662	-1.51613	-1.3098	-1.58195	0.793717	1.49418	1.89629	4.95832	6.98366	11.1444
A_23_P158725	0.0271916	0.00300976	2.61532	down	SLC16A3	Homo sapiens solute carrier family 16, member 3 (monocarboxylic acid transporter 4) (SLC16A3), transcript variant 2, mRNA [NM_001042422]	solute carrier family 16, member 3 (monocarboxylic acid transporter 4)	9123	0.71399	0.998208	1.24479	-0.672999	0.38781	1.22507	0.382362	0.655016	0.986418
A_23_P18604	0.0271916	0.00298477	3.30423	up	LAP3	Homo sapiens leucine aminopeptidase 3 (LAP3), mRNA [NM_015907]	leucine aminopeptidase 3	51056	1.89304	2.06354	2.04987	3.61735	2.88618	3.57976	3.30423	1.76863	2.88765
A_23_P200999	0.0271916	0.0031107	3.40127	up	ST3GAL3	Homo sapiens ST3 beta-galactoside alpha-2,3-sialyltransferase 3 (ST3GAL3), transcript variant 1, mRNA [NM_174963]	ST3 beta-galactoside alpha-2,3-sialyltransferase 3	6487	-0.676495	-0.560243	-0.798468	1.08958	0.188671	0.0179488	3.40127	1.68053	1.76103
A_23_P207058	0.0271916	0.00311728	22.2235	up	SOCS3	Homo sapiens suppressor of cytokine signaling 3 (SOCS3), mRNA [NM_003955]	suppressor of cytokine signaling 3	9021	-2.22358	-2.65174	-2.06536	2.25043	2.04944	1.78454	22.2235	26.0133	14.419
A_23_P258944	0.0271916	0.00312568	5.40651	up	DNAJB9	Homo sapiens DnaJ (Hsp40) homolog, subfamily B, member 9 (DNAJB9), mRNA [NM_012328]	DnaJ (Hsp40) homolog, subfamily B, member 9	4189	1.21983	1.12837	0.762298	3.65453	1.4578	0.501333	5.40651	1.25652	0.83453
A_23_P315589	0.0271916	0.00302245	2.90433	down	KIAA0930	Homo sapiens KIAA0930 (KIAA0930), transcript variant 1, mRNA [NM_015264]	KIAA0930	23313	0.738118	0.947815	0.973186	-0.800088	-0.622217	-0.923512	0.344313	0.336801	0.268557
A_23_P358394	0.0271916	0.00311706	3.617	up	FAM65B	Homo sapiens family with sequence similarity 65, member B (FAM65B), transcript variant 2, mRNA [NM_015864]	family with sequence similarity 65, member B	9750	-5.60813	-4.97337	-5.70181	-3.75333	-3.88634	-4.64176	3.617	2.12437	2.08501
A_23_P367816	0.0271916	0.00309576	3.77018	down	SNX29	Homo sapiens sorting nexin 29 (SNX29), mRNA [NM_001080530]	sorting nexin 29	92017	0.371854	0.544098	0.950243	-1.54278	-1.01034	-1.10634	0.26524	0.340462	0.240385
A_23_P37535	0.0271916	0.00311196	3.8627	up	RAB8B	Homo sapiens RAB8B, member RAS oncogene family (RAB8B), mRNA [NM_016530]	RAB8B, member RAS oncogene family	51762	1.98626	1.73996	1.24045	3.93587	3.42295	3.3955	3.8627	3.21095	4.45383
A_23_P40295	0.0271916	0.00307977	4.13743	up	C20orf103	Homo sapiens chromosome 20 open reading frame 103 (C20orf103), transcript variant 1, mRNA [NM_012261]	chromosome 20 open reading frame 103	24141	-2.50354	-2.22023	-1.98995	-0.454803	-0.300727	0.524571	4.13743	3.78293	5.71408
A_23_P48826	0.0271916	0.00300981	5.19053	up	TRIM69	Homo sapiens tripartite motif containing 69 (TRIM69), transcript variant a, mRNA [NM_182985]	tripartite motif containing 69	140691	-0.850687	-0.515518	-0.874891	1.52519	1.08436	2.14449	5.19053	3.03118	8.10821
A_23_P59543	0.0271916	0.00299776	4.39335	up	TARP	Homo sapiens TCR gamma alternate reading frame protein (TARP), nuclear gene encoding mitochondrial protein, transcript variant 1, mRNA [NM_001003799]	TCR gamma alternate reading frame protein	445347	-2.75255	-2.62085	-3.23621	-0.617232	-0.99268	-1.51165	4.39335	3.0912	3.3048
A_23_P67224	0.0271916	0.00304886	5.80192	up	TNFSF9	Homo sapiens tumor necrosis factor (ligand) superfamily, member 9 (TNFSF9), mRNA [NM_003811]	tumor necrosis factor (ligand) superfamily, member 9	8744	0.558077	1.08774	0.546114	3.09461	1.13193	0.273613	5.80192	1.0311	0.827883
A_23_P74391	0.0271916	0.00309148	3.98362	down	OPN3	Homo sapiens opsin 3 (OPN3), mRNA [NM_014322]	opsin 3	23596	1.83162	1.72996	1.83942	-0.162455	-0.173683	0.468595	0.251028	0.267268	0.38667
A_23_P81522	0.0271916	0.00313438	3.07028	up	TTC33	Homo sapiens tetratricopeptide repeat domain 33 (TTC33), mRNA [NM_012382]	tetratricopeptide repeat domain 33	23548	1.46915	1.58852	1.37331	3.08752	2.73877	2.32837	3.07028	2.21952	1.93867
A_24_P165864	0.0271916	0.00307865	8.60219	up	P2RY14	Homo sapiens purinergic receptor P2Y, G-protein coupled, 14 (P2RY14), transcript variant 2, mRNA [NM_014879]	purinergic receptor P2Y, G-protein coupled, 14	9934	-4.15118	-4.23845	-4.07931	-1.04647	-2.36119	-4.62639	8.60219	3.67377	0.684402
A_24_P242076	0.0271916	0.00309654	3.03755	up	TMEM50A	transmembrane protein 50A [Source:HGNC Symbol;Acc:30590] [ENST00000498135]	transmembrane protein 50A	23585	0.247429	0.463568	0.674587	1.85033	1.61565	1.90959	3.03755	2.22234	2.35382
A_24_P242357	0.0271916	0.00303298	2.95146	down	HS2ST1	Homo sapiens heparan sulfate 2-O-sulfotransferase 1 (HS2ST1), transcript variant 1, mRNA [NM_012262]	heparan sulfate 2-O-sulfotransferase 1	9653	1.30156	1.20005	1.73785	-0.259874	-0.657469	-0.881015	0.338815	0.275951	0.162796
A_24_P250499	0.0271916	0.00297555	3.0129	down	RPRD1B	Homo sapiens regulation of nuclear pre-mRNA domain containing 1B (RPRD1B), mRNA [NM_021215]	regulation of nuclear pre-mRNA domain containing 1B	58490	0.080177	-0.766206	-0.361634	-1.51097	-1.79911	-1.6923	0.331907	0.488726	0.397585
A_24_P257336	0.0271916	0.00299075	3.2813	up	POPDC2	Homo sapiens popeye domain containing 2 (POPDC2), mRNA [NM_022135]	popeye domain containing 2	64091	-1.30642	-0.530131	-1.43476	0.407853	0.521547	-0.0325399	3.2813	2.07294	2.64307
A_24_P356406	0.0271916	0.00311676	4.43471	down	PAFAH1B1	Homo sapiens platelet-activating factor acetylhydrolase 1b, regulatory subunit 1 (45kDa) (PAFAH1B1), mRNA [NM_000430]	platelet-activating factor acetylhydrolase 1b, regulatory subunit 1 (45kDa)	5048	0.720439	0.566052	0.550979	-1.4284	-1.01597	-0.897503	0.225494	0.334013	0.366407
A_24_P417220	0.0271916	0.00313612	2.54423	down					-0.815209	-0.477636	-0.437987	-2.16244	-1.03048	-0.759035	0.393046	0.681676	0.800488
A_24_P497186	0.0271916	0.00313005	4.71082	down	IRF2BP2	Homo sapiens interferon regulatory factor 2 binding protein 2 (IRF2BP2), transcript variant 1, mRNA [NM_182972]	interferon regulatory factor 2 binding protein 2	359948	-0.460355	0.513361	1.40851	-2.69633	-1.58812	-1.30954	0.212277	0.233019	0.15198
A_24_P70183	0.0271916	0.00313983	17.8146	up	MYH11	Homo sapiens myosin, heavy chain 11, smooth muscle (MYH11), transcript variant SM2B, mRNA [NM_001040113]	myosin, heavy chain 11, smooth muscle	4629	-1.33625	0.289295	0.18556	2.81874	2.74813	3.15819	17.8146	5.49773	7.84968
A_24_P778741	0.0271916	0.00311262	3.59824	down	LPP	Homo sapiens LIM domain containing preferred translocation partner in lipoma (LPP), transcript variant 1, mRNA [NM_005578]	LIM domain containing preferred translocation partner in lipoma	4026	1.28379	1.08298	1.25834	-0.563499	-0.213509	-0.0692854	0.277913	0.407116	0.398423
A_24_P942296	0.0271916	0.00305203	4.76459	up	CNOT2	Homo sapiens mRNA; cDNA DKFZp434M0572 (from clone DKFZp434M0572); partial cds. [AL137674]	CCR4-NOT transcription complex, subunit 2	4848	-0.1286	-0.315204	-0.409121	2.12375	0.675975	0.532578	4.76459	1.98781	1.92079
A_32_P113682	0.0271916	0.00299687	4.6487	down	ZYG11B	Homo sapiens zyg-11 homolog B (C. elegans) (ZYG11B), mRNA [NM_024646]	zyg-11 homolog B (C. elegans)	79699	-0.149984	0.378035	0.904274	-2.36681	-1.9432	-1.69482	0.215114	0.200096	0.165042
A_32_P146394	0.0271916	0.00306886	6.36762	down					1.17086	1.35837	1.37999	-1.49989	-0.339933	-0.492224	0.157045	0.308148	0.273154
A_32_P171232	0.0271916	0.00310509	5.17659	down		Q5W7H3_CYPCA (Q5W7H3) Olfactory receptor (Fragment), partial (8%) [THC2692419]			0.400997	0.507564	0.782443	-1.97101	-1.046	-1.80165	0.193177	0.340668	0.166767
A_32_P460399	0.0271916	0.00311014	2.57065	down	LRPAP1	Homo sapiens low density lipoprotein receptor-related protein associated protein 1 (LRPAP1), mRNA [NM_002337]	low density lipoprotein receptor-related protein associated protein 1	4043	0.0979265	0.460228	0.466321	-1.2642	-1.02084	-1.50425	0.389007	0.358224	0.255152
A_32_P49699	0.0271916	0.0030336	2.6354	down					0.578219	0.880957	-0.620553	-0.819804	-0.610942	-0.614013	0.379449	0.355544	1.00454
A_32_P64475	0.0271916	0.00301144	2.68322	up	C1orf55	Homo sapiens chromosome 1 open reading frame 55 (C1orf55), mRNA [NM_152608]	chromosome 1 open reading frame 55	163859	-0.0482422	-0.549293	-0.504127	1.37572	0.823192	0.891929	2.68322	2.58916	2.63181
A_32_P69849	0.0271916	0.00312144	3.08936	up	BEX5	Homo sapiens brain expressed, X-linked 5 (BEX5), transcript variant 1, mRNA [NM_001012978]	brain expressed, X-linked 5	340542	-3.28154	-3.10533	-2.88955	-1.65423	-2.41221	-2.34223	3.08936	1.61679	1.46137
A_32_P99804	0.0271916	0.00313159	3.82631	up					0.0290156	-0.716712	-1.24986	1.96497	0.533822	0.500582	3.82631	2.3793	3.36462
A_23_P29953	0.027271	0.00316607	8.18329	up	IL15	Homo sapiens interleukin 15 (IL15), transcript variant 2, mRNA [NM_172175]	interleukin 15	3600	-0.190672	-0.745242	-0.988007	2.84201	1.86848	2.24918	8.18329	6.12082	9.42953
A_23_P305033	0.027271	0.00316316	5.06088	up	TAB3	Homo sapiens TGF-beta activated kinase 1/MAP3K7 binding protein 3 (TAB3), mRNA [NM_152787]	TGF-beta activated kinase 1/MAP3K7 binding protein 3	257397	1.22927	0.913468	0.634232	3.56865	2.97841	2.20877	5.06088	4.18418	2.97841
A_23_P432034	0.027271	0.00316187	2.54822	up	CCDC117	Homo sapiens coiled-coil domain containing 117 (CCDC117), mRNA [NM_173510]	coiled-coil domain containing 117	150275	0.0492077	0.133652	0.435403	1.3987	0.629762	0.383347	2.54822	1.41041	0.964561
A_24_P408772	0.027271	0.00316639	14.3934	up	NAMPT	Homo sapiens nicotinamide phosphoribosyltransferase (NAMPT), mRNA [NM_005746]	nicotinamide phosphoribosyltransferase	10135	-2.32501	-3.31335	-4.24583	1.52233	0.999197	0.387447	14.3934	19.8704	24.8174
A_23_P61810	0.0273985	0.00318556	3.26724	down	BAIAP2	Homo sapiens BAI1-associated protein 2 (BAIAP2), transcript variant 1, mRNA [NM_017450]	BAI1-associated protein 2	10458	1.8306	1.63031	1.20054	0.122529	0.231247	-0.475047	0.306069	0.379176	0.31304
A_32_P228784	0.0274343	0.0031941	4.40378	up	PPP4R2	Homo sapiens protein phosphatase 4, regulatory subunit 2 (PPP4R2), mRNA [NM_174907]	protein phosphatase 4, regulatory subunit 2	151987	1.44795	0.953046	0.814612	3.58669	3.53678	2.79504	4.40378	5.99488	3.94609
A_24_P64167	0.0274352	0.00319859	3.7553	down	PTGS1	Homo sapiens prostaglandin-endoperoxide synthase 1 (prostaglandin G/H synthase and cyclooxygenase) (PTGS1), transcript variant 1, mRNA [NM_000962]	prostaglandin-endoperoxide synthase 1 (prostaglandin G/H synthase and cyclooxygenase)	5742	-0.230802	-0.00591946	0.679664	-2.13973	-1.21717	-2.51613	0.26629	0.431895	0.109137
A_23_P203201	0.02748	0.00321257	3.56346	up	DDX6	Homo sapiens DEAD (Asp-Glu-Ala-Asp) box polypeptide 6 (DDX6), mRNA [NM_004397]	DEAD (Asp-Glu-Ala-Asp) box polypeptide 6	1656	-0.0216878	-0.917683	-0.197536	1.81159	0.177771	0.307887	3.56346	2.1368	1.41954
A_23_P46309	0.02748	0.00320821	2.61714	down	RCC1	Homo sapiens regulator of chromosome condensation 1 (RCC1), transcript variant 4, mRNA [NM_001048199]	regulator of chromosome condensation 1	1104	-0.255042	-0.265242	0.960557	-1.64304	-1.2785	-1.35807	0.382096	0.495426	0.200459
A_32_P1445	0.027529	0.0032227	4.26881	up	PTPN2	Homo sapiens protein tyrosine phosphatase, non-receptor type 2 (PTPN2), transcript variant 3, mRNA [NM_080423]	protein tyrosine phosphatase, non-receptor type 2	5771	0.165311	0.141138	0.43329	2.25914	2.35647	2.73964	4.26881	4.6439	4.94632
A_23_P100469	0.0275333	0.00323642	3.99901	up	TXNL4B	Homo sapiens thioredoxin-like 4B (TXNL4B), transcript variant 1, mRNA [NM_017853]	thioredoxin-like 4B	54957	1.25084	0.421729	0.298974	3.25048	2.03124	1.50121	3.99901	3.05149	2.30096
A_23_P42353	0.0275333	0.00323203	25.325	up	ETV7	Homo sapiens ets variant 7 (ETV7), transcript variant 1, mRNA [NM_016135]	ets variant 7	51513	-2.102	-2.14954	-3.28635	2.56049	2.50497	2.79178	25.325	25.1853	67.5615
A_24_P49533	0.0275333	0.00324076	3.69873	down	ZYG11B	Homo sapiens zyg-11 homolog B (C. elegans) (ZYG11B), mRNA [NM_024646]	zyg-11 homolog B (C. elegans)	79699	-0.960264	-0.167325	0.697634	-2.84729	-2.34511	-1.89554	0.270363	0.221014	0.165721
A_24_P935652	0.0275333	0.00323644	2.49477	up	NUB1	negative regulator of ubiquitin-like proteins 1 [Source:HGNC Symbol;Acc:17623] [ENST00000470316]	negative regulator of ubiquitin-like proteins 1	51667	-0.336687	-0.719902	-0.442699	0.982221	0.738987	1.14242	2.49477	2.74896	3.00032
A_23_P134925	0.0276131	0.00327723	3.21332	down	BNIP3L	Homo sapiens BCL2/adenovirus E1B 19kDa interacting protein 3-like (BNIP3L), mRNA [NM_004331]	BCL2/adenovirus E1B 19kDa interacting protein 3-like	665	0.798559	1.1477	1.23534	-0.885504	-0.0265658	0.249194	0.311205	0.44311	0.504826
A_23_P203505	0.0276131	0.0032856	5.07995	up	TRIM5	Homo sapiens tripartite motif containing 5 (TRIM5), transcript variant alpha, mRNA [NM_033034]	tripartite motif containing 5	85363	0.0437972	0.0326555	-0.126784	2.38861	1.51788	1.15102	5.07995	2.79961	2.42469
A_23_P28263	0.0276131	0.00331621	2.48533	down	CTDSP1	Homo sapiens CTD (carboxy-terminal domain, RNA polymerase II, polypeptide A) small phosphatase 1 (CTDSP1), transcript variant 1, mRNA [NM_021198]	CTD (carboxy-terminal domain, RNA polymerase II, polypeptide A) small phosphatase 1	58190	-1.32909	-0.944207	-1.1922	-2.64253	-1.77929	-2.07063	0.402361	0.560551	0.543961
A_23_P382045	0.0276131	0.0033143	6.50983	down	TULP4	Homo sapiens tubby like protein 4 (TULP4), transcript variant 1, mRNA [NM_020245]	tubby like protein 4	56995	0.851939	0.864744	0.973153	-1.85068	-1.3388	-1.31018	0.153614	0.217104	0.205423
A_23_P54840	0.0276131	0.00330139	4.56197	up	MT1A	Homo sapiens metallothionein 1A (MT1A), mRNA [NM_005946]	metallothionein 1A	4489	0.559168	0.247674	1.88057	2.74883	2.60103	4.47525	4.56197	5.11012	6.04054
A_23_P88849	0.0276131	0.00330912	9.02097	up	RRAD	Homo sapiens Ras-related associated with diabetes (RRAD), transcript variant 2, mRNA [NM_004165]	Ras-related associated with diabetes	6236	0.851803	1.13102	1.63916	4.02508	3.70549	3.85329	9.02096	5.95652	4.64
A_23_P9289	0.0276131	0.00327242	2.89763	up	RFX3	Homo sapiens regulatory factor X, 3 (influences HLA class II expression) (RFX3), transcript variant 2, mRNA [NM_134428]	regulatory factor X, 3 (influences HLA class II expression)	5991	-2.06388	-1.66489	-1.7196	-0.529005	-0.246145	-0.735354	2.89763	2.67354	1.97828
A_24_P21985	0.0276131	0.00327733	2.41086	down	FOXJ2	Homo sapiens forkhead box J2 (FOXJ2), mRNA [NM_018416]	forkhead box J2	55810	-0.315643	-0.340259	0.0428137	-1.58519	-0.847407	0.405226	0.414789	0.703612	1.28557
A_24_P242361	0.0276131	0.00331139	3.67299	down	HS2ST1	Homo sapiens heparan sulfate 2-O-sulfotransferase 1 (HS2ST1), transcript variant 1, mRNA [NM_012262]	heparan sulfate 2-O-sulfotransferase 1	9653	1.61721	1.15784	1.78048	-0.25974	-0.588347	-0.794278	0.272258	0.298089	0.16785
A_24_P255082	0.0276131	0.00329167	4.29444	up	TMEM110	Homo sapiens transmembrane protein 110 (TMEM110), mRNA [NM_198563]	transmembrane protein 110	375346	0.138806	0.859207	0.514139	2.24128	2.56989	1.87967	4.29444	3.27315	2.57671
A_24_P912228	0.0276131	0.00329199	5.90023	down	LOC100131053	Homo sapiens cDNA FLJ38245 fis, clone FCBBF2007186. [AK095564]	hypothetical LOC100131053	100131053	1.88748	1.80472	1.98028	-0.673293	-0.12226	0.143952	0.169485	0.262978	0.280033
A_24_P937817	0.0276131	0.00327382	7.73697	up		Homo sapiens cDNA: FLJ22542 fis, clone HSI00196. [AK026195]			-2.05623	-0.982254	-0.173804	0.895543	1.58061	1.61168	7.73697	5.90879	3.44735
A_32_P142149	0.0276131	0.00326798	3.3292	down		Homo sapiens cDNA clone IMAGE:4304686, partial cds. [BC007784]			-0.323583	-0.181174	0.065139	-2.05876	-2.29597	-2.21531	0.300373	0.230878	0.205834
A_32_P165112	0.0276131	0.00331021	2.44154	down	WDR92	Homo sapiens WD repeat domain 92 (WDR92), mRNA [NM_138458]	WD repeat domain 92	116143	0.517893	0.507758	1.22836	-0.769899	-0.473285	0.172465	0.409577	0.506613	0.480999
A_32_P26422	0.0276131	0.00331201	5.81287	up		BX111257 Soares fetal liver spleen 1NFLS Homo sapiens cDNA clone IMAGp998B19536, mRNA sequence [BX111257]			-2.85185	-3.4178	-2.25033	-0.312599	-0.919356	-1.26076	5.81287	5.65075	1.98559
A_24_P350686	0.0276632	0.00332664	4.26683	up	TIFA	Homo sapiens TRAF-interacting protein with forkhead-associated domain (TIFA), mRNA [NM_052864]	TRAF-interacting protein with forkhead-associated domain	92610	-0.212826	-0.648781	-0.609263	1.88034	2.03561	2.81542	4.26683	6.4281	10.7382
A_23_P206400	0.0278671	0.00335561	2.30656	down	MON1B	MON1 homolog B (yeast) [Source:HGNC Symbol;Acc:25020] [ENST00000248248]	MON1 homolog B (yeast)	22879	-0.392763	-0.733415	-0.260027	-1.5985	-1.3538	-1.41748	0.433547	0.650497	0.448305
A_23_P305060	0.0279309	0.00336774	13.672	up	NAMPT	Homo sapiens nicotinamide phosphoribosyltransferase (NAMPT), mRNA [NM_005746]	nicotinamide phosphoribosyltransferase	10135	-2.26215	-3.86805	-4.07917	1.51101	0.4483	-0.0234909	13.672	19.9229	16.6295
A_23_P250982	0.0280503	0.00339109	3.96021	up	ISOC1	Homo sapiens isochorismatase domain containing 1 (ISOC1), mRNA [NM_016048]	isochorismatase domain containing 1	51015	0.618459	0.649543	0.833939	2.60404	1.86022	2.50205	3.96021	2.31446	3.17798
A_23_P329198	0.0280503	0.00338948	6.12134	up	OBFC2A	Homo sapiens oligonucleotide/oligosaccharide-binding fold containing 2A (OBFC2A), transcript variant 1, mRNA [NM_001031716]	oligonucleotide/oligosaccharide-binding fold containing 2A	64859	1.78018	0.879737	0.471979	4.39403	4.32616	2.94084	6.12135	10.9013	5.53606
A_23_P75741	0.0280615	0.00339691	4.36832	up	UBE2L6	Homo sapiens ubiquitin-conjugating enzyme E2L 6 (UBE2L6), transcript variant 2, mRNA [NM_198183]	ubiquitin-conjugating enzyme E2L 6	9246	-1.0427	-0.420147	-1.2572	1.08438	1.18948	1.37121	4.36832	3.05174	6.18344
A_23_P431591	0.0281159	0.00340799	8.48403	up	C5orf39	Homo sapiens chromosome 5 open reading frame 39 (C5orf39), mRNA [NM_001014279]	chromosome 5 open reading frame 39	389289	-2.95356	-2.77854	-3.29134	0.13119	-0.920468	-1.88627	8.48403	3.62522	2.64832
A_23_P11685	0.0281298	0.0034216	5.41832	up	PLA2G4A	Homo sapiens phospholipase A2, group IVA (cytosolic, calcium-dependent) (PLA2G4A), mRNA [NM_024420]	phospholipase A2, group IVA (cytosolic, calcium-dependent)	5321	3.747	3.40707	3.50958	6.18484	4.89436	3.80808	5.41832	2.80363	1.22987
A_24_P107303	0.0281298	0.0034174	4.31262	up	IL10RA	Homo sapiens interleukin 10 receptor, alpha (IL10RA), transcript variant 1, mRNA [NM_001558]	interleukin 10 receptor, alpha	3587	-0.816766	-0.479473	-0.518023	1.2918	1.4371	1.48095	4.31262	3.77524	3.99715
A_24_P124672	0.0281298	0.00342314	2.42306	down	DYNLL1	Homo sapiens dynein, light chain, LC8-type 1 (DYNLL1), transcript variant 1, mRNA [NM_001037494]	dynein, light chain, LC8-type 1	8655	2.26968	2.37866	1.22807	0.992852	1.31801	1.78627	0.412701	0.479418	1.47243
A_23_P354387	0.0281648	0.00343435	3.3652	up	MYOF	Homo sapiens myoferlin (MYOF), transcript variant 1, mRNA [NM_013451]	myoferlin	26509	3.49163	3.63625	3.54584	5.24232	3.90162	3.4256	3.3652	1.20194	0.920033
A_23_P388900	0.0281648	0.00343637	3.48086	down	SLC22A15	Homo sapiens solute carrier family 22, member 15 (SLC22A15), mRNA [NM_018420]	solute carrier family 22, member 15	55356	0.211539	-0.342642	0.40517	-1.5879	-1.34835	-0.637164	0.287285	0.498025	0.485541
A_24_P215765	0.0282409	0.00345016	4.47142	up	ATP10A	Homo sapiens ATPase, class V, type 10A (ATP10A), mRNA [NM_024490]	ATPase, class V, type 10A	57194	-0.131191	-0.749612	-2.18304	2.02954	1.30886	0.16754	4.47142	4.16544	5.10029
A_23_P77000	0.0283135	0.00346355	3.04588	down	VASH1	Homo sapiens vasohibin 1 (VASH1), mRNA [NM_014909]	vasohibin 1	22846	0.621427	1.43317	1.55581	-0.985435	-0.420154	-0.493032	0.328312	0.276754	0.241678
A_24_P636318	0.0283729	0.00347535	2.74491	down	FAM168B	Homo sapiens family with sequence similarity 168, member B (FAM168B), mRNA [NM_001009993]	family with sequence similarity 168, member B	130074	0.000376701	0.0644004	-0.118661	-1.45638	-0.890001	-1.25103	0.364311	0.516056	0.456165
A_23_P70045	0.0283741	0.00348001	3.95397	down	H2AFY	Homo sapiens H2A histone family, member Y (H2AFY), transcript variant 3, mRNA [NM_138610]	H2A histone family, member Y	9555	1.65284	1.45672	2.06559	-0.33046	-0.341396	-0.586057	0.25291	0.28755	0.159138
A_24_P125690	0.0284135	0.00349255	3.99224	down	MRPL34	Homo sapiens mitochondrial ribosomal protein L34 (MRPL34), nuclear gene encoding mitochondrial protein, mRNA [NM_023937]	mitochondrial ribosomal protein L34	64981	-0.0162811	0.388491	0.70004	-2.01348	-0.851381	0.0474287	0.250486	0.42341	0.636128
A_32_P61145	0.0284135	0.00349391	3.41323	down		Homo sapiens cDNA FLJ38835 fis, clone MESAN2002424. [AK096154]			1.10366	1.11698	1.11438	-0.667475	-0.201445	-0.330839	0.292977	0.400972	0.367236
A_23_P108657	0.0284198	0.00351281	2.42472	down	WDSUB1	Homo sapiens WD repeat, sterile alpha motif and U-box domain containing 1 (WDSUB1), transcript variant 3, mRNA [NM_152528]	WD repeat, sterile alpha motif and U-box domain containing 1	151525	1.15774	1.07726	1.38108	-0.120083	0.205006	0.574617	0.412419	0.546293	0.571781
A_23_P416238	0.0284198	0.00349982	4.20093	down	MS4A6E	Homo sapiens membrane-spanning 4-domains, subfamily A, member 6E (MS4A6E), mRNA [NM_139249]	membrane-spanning 4-domains, subfamily A, member 6E	245802	2.02662	1.46265	0.0320498	-0.0440842	0.0758999	0.555962	0.238043	0.382426	1.43785
A_24_P365365	0.0284198	0.00351074	2.87013	down	TCF3	Homo sapiens transcription factor 3 (E2A immunoglobulin enhancer binding factors E12/E47) (TCF3), transcript variant 1, mRNA [NM_003200]	transcription factor 3 (E2A immunoglobulin enhancer binding factors E12/E47)	6929	-1.66402	-1.21257	-1.00381	-3.18514	-2.47676	-3.3413	0.348416	0.416332	0.197855
A_24_P9671	0.0284198	0.00350964	4.94301	up	DNAJA1	Homo sapiens DnaJ (Hsp40) homolog, subfamily A, member 1 (DNAJA1), mRNA [NM_001539]	DnaJ (Hsp40) homolog, subfamily A, member 1	3301	0.872549	1.10745	0.68779	3.17794	2.81173	3.09159	4.94301	3.25864	5.29194
A_24_P944437	0.0284305	0.00352112	7.18895	up	ARID5B	Homo sapiens AT rich interactive domain 5B (MRF1-like) (ARID5B), mRNA [NM_032199]	AT rich interactive domain 5B (MRF1-like)	84159	0.927353	1.47719	1.22704	3.77313	3.43773	4.14445	7.18895	3.89206	7.55491
A_32_P123088	0.0284305	0.00352321	2.94662	up	TMED7-TICAM2	Homo sapiens TMED7-TICAM2 readthrough (TMED7-TICAM2), transcript variant 1, mRNA [NM_001164468]	TMED7-TICAM2 readthrough	100302736	1.12577	1.33176	0.924448	2.68483	2.18098	1.88337	2.94662	1.80153	1.94385
A_23_P112061	0.0285096	0.00354191	2.72521	down	HGSNAT	Homo sapiens heparan-alpha-glucosaminide N-acetyltransferase (HGSNAT), mRNA [NM_152419]	heparan-alpha-glucosaminide N-acetyltransferase	138050	0.590963	0.686838	0.256517	-0.855404	-0.690044	-0.674968	0.366944	0.38505	0.524319
A_23_P132378	0.0285096	0.00354211	2.57416	down	CELSR1	Homo sapiens cadherin, EGF LAG seven-pass G-type receptor 1 (flamingo homolog, Drosophila) (CELSR1), mRNA [NM_014246]	cadherin, EGF LAG seven-pass G-type receptor 1 (flamingo homolog, Drosophila)	9620	2.96094	2.26568	2.43485	1.59684	0.835508	0.672249	0.388477	0.371087	0.294716
A_23_P140450	0.028549	0.00355611	8.61419	up	SLC27A2	Homo sapiens solute carrier family 27 (fatty acid transporter), member 2 (SLC27A2), transcript variant 1, mRNA [NM_003645]	solute carrier family 27 (fatty acid transporter), member 2	11001	-0.869184	-0.135517	-0.812281	2.23753	1.59127	1.05003	8.61419	3.3099	3.63589
A_23_P314202	0.028549	0.0035523	3.03665	up	PAPD4	Homo sapiens PAP associated domain containing 4 (PAPD4), transcript variant 3, mRNA [NM_173797]	PAP associated domain containing 4	167153	1.47364	1.22515	0.767901	3.07612	2.8028	2.39391	3.03665	2.98483	3.08658
A_23_P128215	0.0285585	0.00356808	35.1421	up	SOCS2	Homo sapiens suppressor of cytokine signaling 2 (SOCS2), mRNA [NM_003877]	suppressor of cytokine signaling 2	8835	-2.78758	-2.12126	-1.32591	2.34755	1.92369	1.86528	35.1421	16.5064	9.13369
A_23_P215214	0.0285585	0.00358918	3.90428	down	LMBR1	Homo sapiens limb region 1 homolog (mouse) (LMBR1), mRNA [NM_022458]	limb region 1 homolog (mouse)	64327	2.43726	2.63397	2.29992	0.4722	1.56659	1.91862	0.256129	0.477186	0.767743
A_23_P253158	0.0285585	0.00358404	2.62881	down	EP400	Homo sapiens E1A binding protein p400 (EP400), mRNA [NM_015409]	E1A binding protein p400	57634	0.158727	-0.226599	0.0737175	-1.23568	-0.882943	-0.616924	0.380401	0.634484	0.619578
A_23_P401675	0.0285585	0.00357977	5.97241	up	MARVELD2	MARVEL domain containing 2 [Source:HGNC Symbol;Acc:26401] [ENST00000454295]	MARVEL domain containing 2	153562	0.448957	-0.139798	0.276313	3.02727	2.27058	2.09773	5.97241	5.31615	3.53428
A_23_P40761	0.0285585	0.00358545	13.2333	up	OSTalpha	Homo sapiens organic solute transporter alpha (OSTalpha), mRNA [NM_152672]	organic solute transporter alpha	200931	-2.09926	-1.86059	-1.64598	1.62684	2.55049	2.87797	13.2333	21.2748	23.0061
A_32_P194095	0.0285585	0.00357839	3.01247	down	TMEM111	transmembrane protein 111 [Source:HGNC Symbol;Acc:23999] [ENST00000245046]	transmembrane protein 111	55831	1.87406	1.57464	1.57849	0.283114	0.186852	0.363778	0.331954	0.382149	0.43086
A_32_P687	0.0285585	0.00358672	4.81727	up					-2.02952	-1.82108	-1.62783	0.238692	-0.336277	-0.671089	4.81727	2.79879	1.94092
A_23_P106002	0.0285774	0.00360978	4.72696	up	NFKBIA	Homo sapiens nuclear factor of kappa light polypeptide gene enhancer in B-cells inhibitor, alpha (NFKBIA), mRNA [NM_020529]	nuclear factor of kappa light polypeptide gene enhancer in B-cells inhibitor, alpha	4792	1.57426	0.939908	0.655503	3.81517	3.05529	3.43031	4.72696	4.33305	6.84384
A_23_P252413	0.0285774	0.00360261	5.19944	up	MT2A	Homo sapiens metallothionein 2A (MT2A), mRNA [NM_005953]	metallothionein 2A	4502	1.2268	1.11454	2.34253	3.60516	3.19978	4.18137	5.19944	4.24345	3.57722
A_24_P273716	0.0285774	0.00360906	3.35753	up	ZBTB24	Homo sapiens zinc finger and BTB domain containing 24 (ZBTB24), transcript variant 1, mRNA [NM_014797]	zinc finger and BTB domain containing 24	9841	-2.00167	-2.06016	-2.34884	-0.254268	-0.734807	-1.00198	3.35753	2.50595	2.54358
A_24_P53150	0.0285774	0.0036001	2.46448	down	TRAF7	Homo sapiens TNF receptor-associated factor 7 (TRAF7), mRNA [NM_032271]	TNF receptor-associated factor 7	84231	-0.0828387	0.0318101	0.321042	-1.38412	-1.08444	-0.847477	0.405766	0.461292	0.444878
A_23_P218977	0.028584	0.00361517	4.95697	up	AFF4	Homo sapiens AF4/FMR2 family, member 4 (AFF4), mRNA [NM_014423]	AF4/FMR2 family, member 4	27125	1.20225	0.661484	0.616127	3.5117	2.65082	2.40006	4.95697	3.97053	3.44364
A_23_P109201	0.0285929	0.00362542	4.58964	down	C20orf3	Homo sapiens chromosome 20 open reading frame 3 (C20orf3), mRNA [NM_020531]	chromosome 20 open reading frame 3	57136	0.397571	0.559137	0.775562	-1.80081	-0.851426	-0.561056	0.217882	0.376165	0.395948
A_23_P38365	0.0285929	0.00362449	2.58205	up	TLK2	Homo sapiens tousled-like kinase 2 (TLK2), transcript variant A, mRNA [NM_006852]	tousled-like kinase 2	11011	0.826045	0.545259	0.254808	2.19456	1.85008	1.61912	2.58205	2.47053	2.57453
A_23_P6771	0.0285965	0.00363043	12.2624	up	LMCD1	Homo sapiens LIM and cysteine-rich domains 1 (LMCD1), mRNA [NM_014583]	LIM and cysteine-rich domains 1	29995	-0.675079	-0.294809	-1.09398	2.94109	2.58809	0.2173	12.2624	7.3763	2.48162
A_23_P39735	0.028609	0.00363658	5.30922	up	IL18R1	Homo sapiens interleukin 18 receptor 1 (IL18R1), mRNA [NM_003855]	interleukin 18 receptor 1	8809	-2.12685	-2.78106	-2.71337	0.28165	-0.552094	-1.38479	5.30922	4.68798	2.51155
A_23_P34835	0.028619	0.00365544	2.4866	down	LMNA	Homo sapiens lamin A/C (LMNA), transcript variant 2, mRNA [NM_005572]	lamin A/C	4000	3.44228	2.63199	2.483	2.12811	2.3414	2.26826	0.402156	0.817566	0.861704
A_23_P55564	0.028619	0.00365611	3.28034	up	ZCCHC2	Homo sapiens zinc finger, CCHC domain containing 2, mRNA (cDNA clone IMAGE:4079754), complete cds. [BC006340]	zinc finger, CCHC domain containing 2	54877	-0.833082	-1.20218	-1.26379	0.880764	0.736351	0.0625887	3.28034	3.83315	2.50772
A_23_P73763	0.028619	0.00364717	2.35366	down	LAGE3	Homo sapiens L antigen family, member 3 (LAGE3), mRNA [NM_006014]	L antigen family, member 3	8270	0.255823	0.338475	0.414989	-0.979082	-0.624418	-0.524113	0.42487	0.513027	0.521557
A_24_P374741	0.028619	0.00364313	5.42952	down	FRMD4A	FERM domain containing 4A [Source:HGNC Symbol;Acc:25491] [ENST00000492155]	FERM domain containing 4A	55691	2.83467	2.82484	2.8197	0.393844	2.13343	2.02589	0.184178	0.619248	0.576819
A_23_P10081	0.0286391	0.00370893	2.94304	up	ARL13B	Homo sapiens ADP-ribosylation factor-like 13B (ARL13B), transcript variant 1, mRNA [NM_182896]	ADP-ribosylation factor-like 13B	200894	3.03515	2.89173	3.65431	4.59246	3.42145	3.4117	2.94304	1.44365	0.845214
A_23_P104109	0.0286391	0.00372104	2.81339	up	RPS6KC1	Homo sapiens ribosomal protein S6 kinase, 52kDa, polypeptide 1 (RPS6KC1), transcript variant 1, mRNA [NM_012424]	ribosomal protein S6 kinase, 52kDa, polypeptide 1	26750	1.60842	1.2063	0.85287	3.10073	2.44827	2.35468	2.81339	2.36522	2.83199
A_23_P137909	0.0286391	0.00374725	2.67747	up	HIST3H3	Homo sapiens histone cluster 3, H3 (HIST3H3), mRNA [NM_003493]	histone cluster 3, H3	8290	-0.786252	-0.930474	-1.15042	0.634619	0.0953604	-0.305728	2.67747	2.03614	1.79588
A_23_P385114	0.0286391	0.00374211	8.30632	up	ZBTB10	Homo sapiens zinc finger and BTB domain containing 10 (ZBTB10), transcript variant 2, mRNA [NM_023929]	zinc finger and BTB domain containing 10	65986	1.3038	1.0935	1.18445	4.35801	3.84667	3.42758	8.30632	6.74196	4.73424
A_23_P46588	0.0286391	0.00374884	7.38486	down	IRF2BP2	Homo sapiens interferon regulatory factor 2 binding protein 2 (IRF2BP2), transcript variant 1, mRNA [NM_182972]	interferon regulatory factor 2 binding protein 2	359948	-0.899097	-0.430562	-0.00794856	-3.78367	-2.55754	-1.87351	0.135412	0.228937	0.274417
A_23_P59700	0.0286391	0.00372093	3.11103	up	BET1	Homo sapiens blocked early in transport 1 homolog (S. cerevisiae) (BET1), mRNA [NM_005868]	blocked early in transport 1 homolog (S. cerevisiae)	10282	2.28632	1.99987	2.35687	3.92371	3.04618	2.84328	3.11103	2.06524	1.40095
A_23_P66219	0.0286391	0.00366762	3.04974	down	PDPK1	Homo sapiens 3-phosphoinositide dependent protein kinase-1 (PDPK1), transcript variant 1, mRNA [NM_002613]	3-phosphoinositide dependent protein kinase-1	5170	-0.788083	-0.648752	-0.278296	-2.39677	-1.71191	-1.21526	0.327897	0.478585	0.522333
A_24_P158421	0.0286391	0.00371808	4.60419	up	SAR1A	Homo sapiens SAR1 homolog A (S. cerevisiae) (SAR1A), transcript variant 2, mRNA [NM_020150]	SAR1 homolog A (S. cerevisiae)	56681	0.395855	0.35961	0.368764	2.5988	1.12947	0.299777	4.60419	1.7051	0.953307
A_24_P172481	0.0286391	0.00373631	6.84764	up	TRIM22	Homo sapiens tripartite motif containing 22 (TRIM22), transcript variant 1, mRNA [NM_006074]	tripartite motif containing 22	10346	-0.259373	-0.00423174	-0.256841	2.51623	1.90819	1.71939	6.84764	3.7644	3.93463
A_24_P194748	0.0286391	0.00368307	3.37819	up	ZNF275	Homo sapiens zinc finger protein 275 (ZNF275), mRNA [NM_001080485]	zinc finger protein 275	10838	0.0390506	-0.104927	-0.175707	1.7953	0.56787	0.432889	3.37819	1.59416	1.52477
A_24_P210888	0.0286391	0.00369313	5.46895	down	SMURF2	Homo sapiens cDNA FLJ11157 fis, clone PLACE1006961. [AK002019]	SMAD specific E3 ubiquitin protein ligase 2	64750	0.820768	0.693261	1.35417	-1.6305	-0.902655	-0.274677	0.18285	0.330812	0.323346
A_24_P299318	0.0286391	0.00373046	3.3182	down	FAM101B	Homo sapiens family with sequence similarity 101, member B (FAM101B), mRNA [NM_182705]	family with sequence similarity 101, member B	359845	-2.70825	-2.73235	-2.70527	-4.43866	-3.99482	-5.81199	0.301368	0.416829	0.116087
A_24_P310756	0.0286391	0.00369779	2.86781	down	FBXO28	Homo sapiens F-box protein 28 (FBXO28), transcript variant 1, mRNA [NM_015176]	F-box protein 28	23219	1.58185	1.49842	1.49257	0.0618978	0.598836	0.843591	0.348698	0.536043	0.637732
A_24_P414719	0.0286391	0.00371477	2.73809	down	NFYA	Homo sapiens nuclear transcription factor Y, alpha (NFYA), transcript variant 1, mRNA [NM_002505]	nuclear transcription factor Y, alpha	4800	-0.673399	-0.804966	-0.592816	-2.12657	-1.8184	-2.31823	0.365219	0.495366	0.302411
A_24_P867201	0.0286391	0.00367847	5.61367	down	LIN7A	lin-7 homolog A (C. elegans) [Source:HGNC Symbol;Acc:17787] [ENST00000552864]	lin-7 homolog A (C. elegans)	8825	-0.806542	-0.910374	-1.05468	-3.29549	-3.14029	-3.81158	0.178137	0.213171	0.147941
A_24_P918907	0.0286391	0.00373803	2.82454	up	LOC154761	Homo sapiens hypothetical LOC154761 (LOC154761), non-coding RNA [NR_015421]	hypothetical LOC154761	154761	-0.941931	-0.814721	-0.890844	0.556084	0.801604	0.560662	2.82454	3.06593	2.73493
A_32_P129894	0.0286391	0.00374642	3.91902	down	MEGF9	Homo sapiens multiple EGF-like-domains 9 (MEGF9), mRNA [NM_001080497]	multiple EGF-like-domains 9	1955	-2.37543	-2.22976	-1.95189	-4.34592	-3.7357	-3.41032	0.255166	0.3521	0.36389
A_32_P137604	0.0286391	0.00375003	8.00769	up	ANKRD33B	Homo sapiens ankyrin repeat domain 33B (ANKRD33B), mRNA [NM_001164440]	ankyrin repeat domain 33B	651746	-1.92168	-2.66922	-2.77557	1.07971	0.882989	0.55821	8.00769	11.7307	10.0825
A_32_P78208	0.0286391	0.00367456	3.09057	down		Homo sapiens cDNA FLJ41633 fis, clone FCBBF3003435. [AK123627]			0.412032	0.535657	0.710339	-1.21584	-0.980654	-0.903146	0.323565	0.349579	0.326808
A_32_P85676	0.0286391	0.00374221	2.67122	down	STK32B	Homo sapiens serine/threonine kinase 32B (STK32B), mRNA [NM_018401]	serine/threonine kinase 32B	55351	0.974734	1.42394	0.0406767	-0.442767	-0.332295	-0.363679	0.37436	0.296019	0.755574
A_23_P259901	0.0286474	0.00375569	2.77078	up	TKTL1	Homo sapiens transketolase-like 1 (TKTL1), transcript variant 1, mRNA [NM_012253]	transketolase-like 1	8277	-3.65338	-3.34555	-3.74401	-2.18309	-2.98047	-3.31757	2.77078	1.28795	1.34391
A_23_P309996	0.0286935	0.00379692	5.56085	up	BCL2L11	Homo sapiens BCL2-like 11 (apoptosis facilitator) (BCL2L11), transcript variant 2, mRNA [NM_138622]	BCL2-like 11 (apoptosis facilitator)	10018	-3.06817	-2.04723	-1.76357	-0.592863	-0.864386	-0.84143	5.56085	2.27024	1.89492
A_23_P500861	0.0286935	0.00377732	3.79273	down	SYNE1	Homo sapiens spectrin repeat containing, nuclear envelope 1 (SYNE1), transcript variant 1, mRNA [NM_182961]	spectrin repeat containing, nuclear envelope 1	23345	-0.675765	-0.880672	-0.938357	-2.599	-1.86622	-3.14153	0.263662	0.505035	0.21716
A_23_P65789	0.0286935	0.00379575	4.32596	up	MCTP2	Homo sapiens multiple C2 domains, transmembrane 2 (MCTP2), transcript variant 1, mRNA [NM_018349]	multiple C2 domains, transmembrane 2	55784	-3.16349	-3.99623	-4.24085	-1.05047	-2.36166	-3.24224	4.32596	3.10495	1.99808
A_24_P136387	0.0286935	0.00376661	6.10042	up	C6orf204	Homo sapiens chromosome 6 open reading frame 204 (C6orf204), transcript variant 1, mRNA [NM_001042475]	chromosome 6 open reading frame 204	387119	0.0289571	0.276315	-0.695318	2.63786	1.42465	-0.0888317	6.10042	2.21658	1.52255
A_24_P333525	0.0286935	0.00378776	3.67296	up	RABGAP1L	Homo sapiens RAB GTPase activating protein 1-like (RABGAP1L), transcript variant 1, mRNA [NM_014857]	RAB GTPase activating protein 1-like	9910	-0.313505	-0.25739	-1.12932	1.56344	1.85962	0.722248	3.67296	4.33795	3.60892
A_24_P416257	0.0286935	0.00378756	7.8356	down	GGA2	Homo sapiens golgi-associated, gamma adaptin ear containing, ARF binding protein 2 (GGA2), mRNA [NM_015044]	golgi-associated, gamma adaptin ear containing, ARF binding protein 2	23062	0.166187	0.185472	0.0847248	-2.80386	-1.64427	-1.97698	0.127623	0.281316	0.239533
A_24_P71700	0.0286935	0.00379834	4.02078	down	ZBTB47	Homo sapiens zinc finger and BTB domain containing 47 (ZBTB47), mRNA [NM_145166]	zinc finger and BTB domain containing 47	92999	-0.0839869	0.494309	0.236455	-2.09146	-0.913667	-0.50911	0.248708	0.37684	0.596434
A_32_P186921	0.0286935	0.00379472	3.69859	down	ZNF616	Homo sapiens zinc finger protein 616, mRNA (cDNA clone IMAGE:4186857). [BC032805]	zinc finger protein 616	90317	1.82585	1.65313	2.08605	-0.0611213	-0.322291	0.418904	0.270374	0.254297	0.314876
A_23_P210358	0.0287605	0.00383474	3.8786	down	LIMS1	Homo sapiens LIM and senescent cell antigen-like domains 1 (LIMS1), transcript variant 2, mRNA [NM_004987]	LIM and senescent cell antigen-like domains 1	3987	2.26755	1.3632	1.79111	0.312008	0.778751	1.17379	0.257825	0.666904	0.65188
A_24_P100368	0.0287605	0.00383326	2.6611	up	DYNLT3	Homo sapiens dynein, light chain, Tctex-type 3 (DYNLT3), mRNA [NM_006520]	dynein, light chain, Tctex-type 3	6990	1.66157	1.67279	1.40035	3.07359	2.47199	2.34184	2.6611	1.74014	1.92051
A_24_P169343	0.0287605	0.00382924	2.46433	up	C9orf21	Homo sapiens chromosome 9 open reading frame 21 (C9orf21), mRNA [NM_153698]	chromosome 9 open reading frame 21	195827	1.98633	1.47217	1.5808	3.28752	2.55584	2.32964	2.46433	2.11942	1.68044
A_24_P851232	0.0287605	0.0038222	2.96355	down		Homo sapiens cDNA FLJ12583 fis, clone NT2RM4001160. [AK022645]			0.841214	0.593399	1.3342	-0.726111	0.182318	0.434986	0.337433	0.752059	0.536178
A_24_P940517	0.0287605	0.00381948	2.97739	down	PCYOX1	Homo sapiens prenylcysteine oxidase 1 (PCYOX1), mRNA [NM_016297]	prenylcysteine oxidase 1	51449	1.46855	1.67044	2.80801	-0.105495	-0.112267	0.586623	0.335865	0.290638	0.214435
A_24_P944519	0.0287605	0.00383154	5.90947	up	PDE4D	Homo sapiens phosphodiesterase 4D, cAMP-specific (PDE4D), transcript variant 2, mRNA [NM_006203]	phosphodiesterase 4D, cAMP-specific	5144	-3.19613	-2.39461	-3.2627	-0.633106	-1.36362	-1.26241	5.90947	2.04343	4.00081
A_23_P339582	0.0288233	0.0038523	2.62688	up	CXorf38	Homo sapiens chromosome X open reading frame 38 (CXorf38), mRNA [NM_144970]	chromosome X open reading frame 38	159013	0.218743	-0.0302684	0.133673	1.61209	1.51087	1.34936	2.62688	2.91025	2.32251
A_24_P245108	0.0288233	0.00384843	3.24417	down	USP7	Homo sapiens ubiquitin specific peptidase 7 (herpes virus-associated) (USP7), mRNA [NM_003470]	ubiquitin specific peptidase 7 (herpes virus-associated)	7874	-0.912974	-0.828584	-0.987054	-2.61083	-2.22112	-2.67176	0.308245	0.380894	0.311066
A_23_P104624	0.0288672	0.00388994	4.87513	up	ENDOD1	Homo sapiens endonuclease domain containing 1 (ENDOD1), mRNA [NM_015036]	endonuclease domain containing 1	23052	-0.177117	-0.429645	-1.45858	2.10832	1.93218	1.33536	4.87513	5.14021	6.93521
A_23_P121011	0.0288672	0.00388443	6.80459	up	CSRNP1	Homo sapiens cysteine-serine-rich nuclear protein 1 (CSRNP1), mRNA [NM_033027]	cysteine-serine-rich nuclear protein 1	64651	-3.21162	-3.53136	-4.13946	-0.445112	-0.63369	-1.1174	6.80459	7.4522	8.12325
A_23_P161098	0.0288672	0.00389039	5.63084	up	ELK4	Homo sapiens ELK4, ETS-domain protein (SRF accessory protein 1) (ELK4), transcript variant a, mRNA [NM_001973]	ELK4, ETS-domain protein (SRF accessory protein 1)	2005	-0.697543	-0.72251	-0.716481	1.79581	0.876016	0.0221503	5.63084	3.02834	1.66859
A_23_P300112	0.0288672	0.00387689	3.72432	up	HLA-G	Homo sapiens cDNA FLJ36159 fis, clone TESTI2025791, highly similar to HLA CLASS I HISTOCOMPATIBILITY ANTIGEN, ALPHA CHAIN G PRECURSOR. [AK093478]	major histocompatibility complex, class I, G	3135	-1.93559	-1.14504	-2.25629	-0.0386165	0.447386	0.269129	3.72432	3.01557	5.75739
A_23_P426663	0.0288672	0.0038893	6.61838	down	MITF	Homo sapiens microphthalmia-associated transcription factor (MITF), transcript variant 1, mRNA [NM_198159]	microphthalmia-associated transcription factor	4286	6.39377	5.64675	5.54218	3.66729	3.81663	4.03876	0.151094	0.281241	0.352717
A_24_P227069	0.0288672	0.00387099	4.25101	down	GPAM	Homo sapiens glycerol-3-phosphate acyltransferase, mitochondrial (GPAM), nuclear gene encoding mitochondrial protein, mRNA [NM_020918]	glycerol-3-phosphate acyltransferase, mitochondrial	57678	2.21416	2.40996	2.51934	0.126354	0.625907	-0.302539	0.235238	0.290366	0.141426
A_32_P16451	0.0288672	0.00388692	8.16297	up					0.224776	0.890332	0.481292	3.25387	1.72151	0.896679	8.16297	1.77914	1.33366
A_24_P205268	0.0288845	0.00389734	2.8502	up	KHNYN	Homo sapiens KH and NYN domain containing (KHNYN), mRNA [NM_015299]	KH and NYN domain containing	23351	-0.10293	-0.164829	-0.216641	1.40813	1.08074	0.591042	2.8502	2.37112	1.7504
A_23_P160214	0.0289484	0.00391211	14.9765	up	TTC39A	Homo sapiens tetratricopeptide repeat domain 39A (TTC39A), transcript variant 2, mRNA [NM_001080494]	tetratricopeptide repeat domain 39A	22996	0.813888	0.0441256	0.802861	4.71851	3.98617	3.81214	14.9765	15.37	8.05161
A_23_P41159	0.0289484	0.00391519	4.72387	up	PPP4R2	Homo sapiens protein phosphatase 4, regulatory subunit 2 (PPP4R2), mRNA [NM_174907]	protein phosphatase 4, regulatory subunit 2	151987	1.52943	0.971067	0.979095	3.7694	3.56096	2.8055	4.72387	6.02053	3.54652
A_24_P922397	0.0290331	0.00393128	3.22555	down	ZXDC	Homo sapiens ZXD family zinc finger C (ZXDC), transcript variant 2, mRNA [NM_001040653]	ZXD family zinc finger C	79364	-1.27721	-1.44536	-1.05632	-2.96676	-2.38153	-2.27256	0.310024	0.522616	0.430405
A_23_P145074	0.029088	0.00395292	6.56156	up	PNRC1	Homo sapiens proline-rich nuclear receptor coactivator 1 (PNRC1), mRNA [NM_006813]	proline-rich nuclear receptor coactivator 1	10957	-1.2571	-1.46562	-1.41592	1.45694	1.5902	2.16699	6.56156	8.31556	11.9829
A_23_P325411	0.029088	0.00395345	5.33803	down	RREB1	Homo sapiens ras responsive element binding protein 1 (RREB1), transcript variant 1, mRNA [NM_001003699]	ras responsive element binding protein 1	6239	1.01952	1.20343	0.919622	-1.39679	-0.92781	-0.692314	0.187335	0.228261	0.327159
A_23_P34628	0.029088	0.00398049	3.19512	up	GTF2B	Homo sapiens general transcription factor IIB (GTF2B), mRNA [NM_001514]	general transcription factor IIB	2959	0.360641	0.346705	0.696438	2.03651	1.64492	1.58923	3.19512	2.45925	1.85677
A_23_P362046	0.029088	0.00396994	3.88429	up	C13orf27	Homo sapiens chromosome 13 open reading frame 27 (C13orf27), mRNA [NM_138779]	chromosome 13 open reading frame 27	93081	1.77229	1.55565	1.56015	3.72994	2.04662	1.81118	3.88429	1.40539	1.19006
A_23_P382775	0.029088	0.00399512	3.34073	up	BBC3	Homo sapiens BCL2 binding component 3 (BBC3), transcript variant 4, mRNA [NM_014417]	BCL2 binding component 3	27113	-2.81356	-1.83724	-1.27697	-1.0734	-0.595378	-0.935997	3.34073	2.36503	1.26661
A_23_P41292	0.029088	0.0039958	2.54588	down	CTBP1	Homo sapiens C-terminal binding protein 1 (CTBP1), transcript variant 2, mRNA [NM_001012614]	C-terminal binding protein 1	1487	-0.63016	-0.890733	-0.691987	-1.97833	-1.85487	-1.44138	0.392791	0.512586	0.594855
A_23_P435029	0.029088	0.003966	3.27779	up		histone cluster 2, H3c [Source:HGNC Symbol;Acc:20503] [ENST00000369158]			-3.66785	-3.19724	-3.70488	-1.95512	-2.53362	-2.92505	3.27779	1.58405	1.71692
A_23_P94552	0.029088	0.00397893	2.75998	up	TMEM2	Homo sapiens transmembrane protein 2 (TMEM2), transcript variant 1, mRNA [NM_013390]	transmembrane protein 2	23670	0.098011	-0.193895	-0.287745	1.56267	-0.437911	-1.03395	2.75998	0.844392	0.596169
A_24_P34476	0.029088	0.0039841	5.36304	up	RIF1	Homo sapiens RAP1 interacting factor homolog (yeast) (RIF1), transcript variant 1, mRNA [NM_018151]	RAP1 interacting factor homolog (yeast)	55183	2.02851	1.75212	1.21977	4.45156	3.50248	3.10207	5.36304	3.36444	3.68663
A_24_P354451	0.029088	0.00399887	3.97707	up	ACOX3	Homo sapiens acyl-CoA oxidase 3, pristanoyl (ACOX3), transcript variant 1, mRNA [NM_003501]	acyl-CoA oxidase 3, pristanoyl	8310	0.785946	0.793597	1.01556	2.77765	1.62376	1.71709	3.97707	1.77789	1.62623
A_24_P864777	0.029088	0.00398561	2.66807	up		TM50A_HUMAN (O95807) Transmembrane protein 50A (Small membrane protein 1), partial (50%) [THC2549673]			0.336396	0.471153	0.806563	1.75219	1.90147	1.85182	2.66807	2.69505	2.06373
A_24_P933400	0.029088	0.00396101	3.60062	down	ERGIC2	ERGIC and golgi 2 [Source:HGNC Symbol;Acc:30208] [ENST00000360150]	ERGIC and golgi 2	51290	0.371155	0.0256239	0.640931	-1.47709	-1.26999	-1.70734	0.27773	0.407364	0.196381
A_32_P161292	0.029088	0.00399902	3.29581	up	DDX60L	Homo sapiens DEAD (Asp-Glu-Ala-Asp) box polypeptide 60-like (DDX60L), mRNA [NM_001012967]	DEAD (Asp-Glu-Ala-Asp) box polypeptide 60-like	91351	0.4936	-0.955525	-1.4936	2.21423	1.16585	0.94304	3.29581	4.35108	5.41378
A_23_P398372	0.0291115	0.00401597	3.59225	down	C9orf69	Homo sapiens chromosome 9 open reading frame 69 (C9orf69), mRNA [NM_152833]	chromosome 9 open reading frame 69	90120	-0.569384	-1.08434	-0.825615	-2.41427	-1.24607	-0.910371	0.278377	0.893955	0.942944
A_23_P435521	0.0291115	0.00401618	4.04637	up	TMEM106A	Homo sapiens transmembrane protein 106A (TMEM106A), mRNA [NM_145041]	transmembrane protein 106A	113277	0.917807	1.11451	0.494571	2.93443	2.62734	2.41614	4.04637	2.8537	3.78834
A_23_P77389	0.0291115	0.00401191	4.98346	up					-0.509569	-0.431396	-0.547608	1.80758	1.93576	1.71583	4.98346	5.15923	4.80133
A_24_P303852	0.029142	0.00402504	6.88831	down	GNAQ	guanine nucleotide binding protein (G protein), q polypeptide [Source:HGNC Symbol;Acc:4390] [ENST00000286548]	guanine nucleotide binding protein (G protein), q polypeptide	2776	0.676728	0.96814	0.776363	-2.10742	-0.856945	-1.18502	0.145173	0.282224	0.256782
A_32_P75772	0.0291756	0.00403434	2.51626	down		ALU1_HUMAN (P39188) Alu subfamily J sequence contamination warning entry, partial (15%) [THC2690661]			0.10478	0.290865	0.236858	-1.2265	-1.11304	-1.16028	0.397416	0.377905	0.379682
A_23_P123666	0.029316	0.00407632	4.18463	down	TBC1D2	Homo sapiens TBC1 domain family, member 2 (TBC1D2), mRNA [NM_018421]	TBC1 domain family, member 2	55357	0.918615	0.985684	1.16064	-1.14648	-0.717054	-0.293996	0.23897	0.307203	0.364848
A_23_P217428	0.029316	0.00407968	5.31916	down	ARHGAP6	Homo sapiens Rho GTPase activating protein 6 (ARHGAP6), transcript variant 1, mRNA [NM_013427]	Rho GTPase activating protein 6	395	1.93773	2.04874	2.76867	-0.473468	-1.17187	-1.50055	0.188	0.107275	0.0518604
A_23_P74320	0.029316	0.0040774	3.81561	up	SCYL3	Homo sapiens SCY1-like 3 (S. cerevisiae) (SCYL3), transcript variant 1, mRNA [NM_020423]	SCY1-like 3 (S. cerevisiae)	57147	0.41771	0.229506	0.337895	2.34962	1.97943	2.15582	3.81561	3.3634	3.52575
A_24_P826046	0.029316	0.0040818	2.57894	down	LOC100506190	Homo sapiens hypothetical LOC100506190 (LOC100506190), non-coding RNA [NR_038955]	hypothetical LOC100506190	100506190	-0.144243	0.107627	0.0982128	-1.51102	-1.27257	-1.44402	0.387756	0.384168	0.343353
A_32_P178842	0.029316	0.00406682	2.46567	down		AGENCOURT_13631433 NIH_MGC_184 Homo sapiens cDNA clone IMAGE:30327753 5', mRNA sequence [CB987747]			0.0689151	0.0101433	0.171105	-1.23306	-1.01805	-1.19285	0.40557	0.490323	0.388516
A_32_P79178	0.029316	0.004074	4.30532	down		CHER2_PSEAE (Q9I6V7) Chemotaxis protein methyltransferase 2 , partial (5%) [THC2513333]			2.6725	2.32706	2.33522	0.566382	0.46498	0.917756	0.232271	0.275079	0.37437
A_23_P147450	0.0293202	0.00409378	2.90318	down	SPG21	Homo sapiens spastic paraplegia 21 (autosomal recessive, Mast syndrome) (SPG21), transcript variant 1, mRNA [NM_016630]	spastic paraplegia 21 (autosomal recessive, Mast syndrome)	51324	0.745748	1.04416	1.1938	-0.791887	-0.0546576	0.0890764	0.34445	0.466901	0.464992
A_24_P166211	0.0293202	0.00409212	3.0435	down	DNAJC21	Homo sapiens DnaJ (Hsp40) homolog, subfamily C, member 21 (DNAJC21), transcript variant 1, mRNA [NM_194283]	DnaJ (Hsp40) homolog, subfamily C, member 21	134218	1.18351	1.48412	2.62353	-0.422222	-0.212682	0.214901	0.328569	0.308468	0.188335
A_32_P222362	0.0293202	0.00409641	2.59565	down		Homo sapiens cDNA FLJ45189 fis, clone BRAWH3049068. [AK127132]			0.76156	0.606199	0.592386	-0.614537	-0.486937	-0.723285	0.38526	0.468741	0.401739
A_23_P202496	0.029372	0.00411301	3.42517	up	NOC3L	Homo sapiens nucleolar complex associated 3 homolog (S. cerevisiae) (NOC3L), mRNA [NM_022451]	nucleolar complex associated 3 homolog (S. cerevisiae)	64318	1.84981	1.23417	1.50214	3.62599	3.1489	2.50347	3.42517	3.77043	2.00185
A_23_P388553	0.029372	0.00410909	2.68527	down	ZKSCAN1	Homo sapiens zinc finger with KRAB and SCAN domains 1 (ZKSCAN1), mRNA [NM_003439]	zinc finger with KRAB and SCAN domains 1	7586	0.00805662	-0.0519333	0.695247	-1.41701	-0.5347	0.140937	0.372402	0.715604	0.680983
A_23_P23728	0.0293791	0.0041187	2.74687	up	SV2A	Homo sapiens synaptic vesicle glycoprotein 2A (SV2A), mRNA [NM_014849]	synaptic vesicle glycoprotein 2A	9900	0.108412	0.0575854	0.0323064	1.5662	0.625192	0.0122836	2.74687	1.48206	0.986217
A_32_P192389	0.0293912	0.00412509	3.44665	up					-0.294604	0.244485	-0.109193	1.49059	0.255088	-0.168411	3.44665	1.00738	0.959784
A_23_P165668	0.0294604	0.00413949	3.94187	up	SLC35F5	solute carrier family 35, member F5 [Source:HGNC Symbol;Acc:23617] [ENST00000498768]	solute carrier family 35, member F5	80255	1.22728	0.24435	0.206698	3.20616	2.38209	1.54541	3.94187	4.40074	2.52925
A_23_P106158	0.0295866	0.00418082	6.14466	up	L2HGDH	Homo sapiens L-2-hydroxyglutarate dehydrogenase (L2HGDH), nuclear gene encoding mitochondrial protein, mRNA [NM_024884]	L-2-hydroxyglutarate dehydrogenase	79944	0.619718	1.07507	1.44889	3.23905	2.81561	2.2473	6.14466	3.34159	1.73918
A_23_P132644	0.0295866	0.00417475	3.7294	down	NCEH1	Homo sapiens neutral cholesterol ester hydrolase 1 (NCEH1), transcript variant 2, mRNA [NM_020792]	neutral cholesterol ester hydrolase 1	57552	4.3583	4.43736	4.42189	2.45936	2.48513	3.4397	0.26814	0.258418	0.506212
A_23_P218346	0.0295866	0.00416482	5.57939	down	TANC2	Homo sapiens tetratricopeptide repeat, ankyrin repeat and coiled-coil containing 2 (TANC2), mRNA [NM_025185]	tetratricopeptide repeat, ankyrin repeat and coiled-coil containing 2	26115	1.43709	0.00783871	0.635452	-1.04302	-0.679744	-1.56888	0.179231	0.620893	0.216985
A_24_P256570	0.0295866	0.00417916	3.62837	up		Homo sapiens cDNA clone IMAGE:4110098, partial cds. [BC014215]			0.382702	0.0913114	-0.234932	2.24202	1.11909	0.283892	3.62837	2.03889	1.43279
A_24_P379765	0.0295866	0.00416697	2.58924	up	MOBKL1B	Homo sapiens MOB1, Mps One Binder kinase activator-like 1B (yeast) (MOBKL1B), mRNA [NM_018221]	MOB1, Mps One Binder kinase activator-like 1B (yeast)	55233	0.771547	0.690912	0.470148	2.14407	1.98182	1.84994	2.58924	2.44682	2.60232
A_23_P132294	0.0295907	0.00421443	3.39816	down	GGA1	Homo sapiens golgi-associated, gamma adaptin ear containing, ARF binding protein 1 (GGA1), transcript variant 2, mRNA [NM_001001560]	golgi-associated, gamma adaptin ear containing, ARF binding protein 1	26088	0.962214	0.957441	1.03999	-0.802541	-0.11647	0.0485399	0.294277	0.47503	0.502972
A_23_P209799	0.0295907	0.00419533	3.5032	up	MYO7B	Homo sapiens myosin VIIB (MYO7B), mRNA [NM_001080527]	myosin VIIB	4648	-2.55293	-2.08477	-2.60464	-0.744259	-1.15609	-2.2811	3.5032	1.90353	1.25139
A_23_P355244	0.0295907	0.00419103	7.51236	up	SAMD9	Homo sapiens sterile alpha motif domain containing 9 (SAMD9), transcript variant 1, mRNA [NM_017654]	sterile alpha motif domain containing 9	54809	1.18087	1.21717	0.433301	4.09014	3.58548	2.91729	7.51236	5.16337	5.59444
A_23_P35912	0.0295907	0.0042036	2.87353	up	CASP4	Homo sapiens caspase 4, apoptosis-related cysteine peptidase (CASP4), transcript variant gamma, mRNA [NM_033306]	caspase 4, apoptosis-related cysteine peptidase	837	0.0241206	-0.317364	-0.703868	1.54695	1.41577	1.29225	2.87353	3.32449	3.98924
A_23_P74581	0.0295907	0.00420057	3.42068	down	SNHG12	Homo sapiens small nucleolar RNA host gene 12 (non-protein coding) (SNHG12), non-coding RNA [NR_024127]	small nucleolar RNA host gene 12 (non-protein coding)	85028	1.86766	1.8415	1.71591	0.0933736	0.561152	0.525762	0.29234	0.411695	0.438257
A_24_P649050	0.0295907	0.00421358	3.72997	up		Homo sapiens cDNA FLJ13754 fis, clone PLACE3000362. [AK023816]			-1.70035	-1.52563	-1.87436	0.198814	-0.443064	-0.367765	3.72997	2.1178	2.84139
A_24_P901986	0.0295907	0.00421237	7.55232	up		Homo sapiens, clone IMAGE:5170250, mRNA. [BC029255]			-0.17013	-0.600047	1.1519	2.74679	2.36833	3.08079	7.55232	7.82655	3.80764
A_23_P161698	0.029705	0.00423966	4.01371	up	MMP3	Homo sapiens matrix metallopeptidase 3 (stromelysin 1, progelatinase) (MMP3), mRNA [NM_002422]	matrix metallopeptidase 3 (stromelysin 1, progelatinase)	4314	0.0248887	0.432703	1.40689	2.02982	2.01794	1.96123	4.01371	3.00057	1.4685
A_23_P216693	0.029705	0.00424019	3.67013	up	MLLT3	Homo sapiens myeloid/lymphoid or mixed-lineage leukemia (trithorax homolog, Drosophila); translocated to, 3 (MLLT3), mRNA [NM_004529]	myeloid/lymphoid or mixed-lineage leukemia (trithorax homolog, Drosophila); translocated to, 3	4300	-1.51072	-1.21265	-0.9557	0.365109	0.21507	0.638873	3.67013	2.69022	3.02005
A_32_P122940	0.0297052	0.00424495	3.34065	down	LOC642852	Homo sapiens hypothetical LOC642852 (LOC642852), non-coding RNA [NR_026943]	hypothetical LOC642852	642852	0.0775138	0.346984	0.278506	-1.66262	-0.903249	-0.708015	0.299343	0.42038	0.504693
A_23_P341537	0.0298	0.00426325	4.4653	down	SETDB2	Homo sapiens SET domain, bifurcated 2 (SETDB2), transcript variant 1, mRNA [NM_031915]	SET domain, bifurcated 2	83852	2.24538	2.3646	2.47255	0.0866253	0.630301	0.955465	0.223949	0.300555	0.349391
A_23_P165698	0.0300135	0.00430815	2.61212	up	C2orf49	Homo sapiens chromosome 2 open reading frame 49 (C2orf49), mRNA [NM_024093]	chromosome 2 open reading frame 49	79074	0.834384	0.667128	0.906037	2.21961	1.75742	1.77662	2.61212	2.12917	1.8284
A_23_P201951	0.0300135	0.00430178	2.91192	up	ARID4B	Homo sapiens AT rich interactive domain 4B (RBP1-like) (ARID4B), transcript variant 1, mRNA [NM_016374]	AT rich interactive domain 4B (RBP1-like)	51742	0.240996	0.208904	0.130561	1.78297	1.71257	1.70106	2.91192	2.83561	2.97007
A_24_P929268	0.0300135	0.00430465	2.73187	down		Homo sapiens cDNA FLJ23901 fis, clone LNG15812. [AK074481]			-0.717527	0.00653579	0.255418	-2.16741	-1.21265	-0.289938	0.36605	0.429524	0.685222
A_23_P135669	0.0300517	0.00431844	8.04882	up	SLCO5A1	Homo sapiens solute carrier organic anion transporter family, member 5A1 (SLCO5A1), transcript variant 1, mRNA [NM_030958]	solute carrier organic anion transporter family, member 5A1	81796	0.195981	-0.783017	0.400198	3.20476	2.92855	3.65081	8.04882	13.1006	9.51769
A_24_P102389	0.0300609	0.00432455	2.69867	up	ALG11	Homo sapiens asparagine-linked glycosylation 11, alpha-1,2-mannosyltransferase homolog (yeast) (ALG11), transcript variant A, mRNA [NM_001004127]	asparagine-linked glycosylation 11, alpha-1,2-mannosyltransferase homolog (yeast)	440138	1.5067	1.0352	1.02911	2.93894	1.93253	1.85997	2.69867	1.86263	1.77874
A_23_P433204	0.030067	0.00433023	3.16881	down	RHOT1	Homo sapiens mRNA; cDNA DKFZp586D0222 (from clone DKFZp586D0222). [AL136929]	ras homolog gene family, member T1	55288	-1.12707	-0.989379	-0.317695	-2.79101	-1.62976	-0.786973	0.315576	0.641544	0.722326
A_23_P419150	0.0301685	0.00434965	2.7111	down	VENTX	Homo sapiens VENT homeobox (VENTX), mRNA [NM_014468]	VENT homeobox	27287	-1.63093	-2.84506	-2.42303	-3.06981	-2.74002	-3.21077	0.368854	1.07552	0.579251
A_23_P103248	0.0302543	0.00440335	3.21851	down	PIGM	Homo sapiens phosphatidylinositol glycan anchor biosynthesis, class M (PIGM), mRNA [NM_145167]	phosphatidylinositol glycan anchor biosynthesis, class M	93183	0.921252	1.12725	1.07157	-0.765142	0.239855	0.811953	0.310703	0.54059	0.835308
A_23_P121064	0.0302543	0.00440097	33.0016	up	PTX3	Homo sapiens pentraxin 3, long (PTX3), mRNA [NM_002852]	pentraxin 3, long	5806	2.86603	0.713678	0.623084	7.91049	6.53586	2.99485	33.0016	56.5784	5.17576
A_23_P308722	0.0302543	0.00438839	4.68032	up	CCDC164	Homo sapiens coiled-coil domain containing 164 (CCDC164), mRNA [NM_145038]	coiled-coil domain containing 164	92749	-3.80195	-3.72701	-4.40751	-1.57534	-2.4302	-2.69124	4.68032	2.45684	3.28584
A_23_P416191	0.0302543	0.00440545	5.74527	up	TAS2R31	Homo sapiens taste receptor, type 2, member 31 (TAS2R31), mRNA [NM_176885]	taste receptor, type 2, member 31	259290	-0.267763	-0.770058	-0.731939	2.25461	1.13229	0.895814	5.74527	3.73821	3.09031
A_23_P51926	0.0302543	0.00440045	3.38033	down	PTAFR	Homo sapiens platelet-activating factor receptor (PTAFR), transcript variant 3, mRNA [NM_000952]	platelet-activating factor receptor	5724	-1.13089	-0.508591	0.0681889	-2.88806	-1.45884	0.218344	0.295829	0.517543	1.10969
A_24_P145009	0.0302543	0.00439907	9.88134	up	LOC441208	Homo sapiens zinc and ring finger 2 pseudogene (LOC441208), non-coding RNA [NR_003502]	zinc and ring finger 2 pseudogene	441208	0.505956	0.0932161	-0.245301	3.81066	2.91027	2.3734	9.88134	7.04722	6.14195
A_24_P180363	0.0302543	0.00437233	2.79472	down	SNX18	Homo sapiens sorting nexin 18 (SNX18), transcript variant 3, mRNA [NM_001145427]	sorting nexin 18	112574	-0.750466	-0.474996	-0.199931	-2.23317	-1.16862	-0.246575	0.357817	0.6183	0.968186
A_24_P337575	0.0302543	0.00440069	2.62284	up	FAM8A1	Homo sapiens family with sequence similarity 8, member A1 (FAM8A1), mRNA [NM_016255]	family with sequence similarity 8, member A1	51439	-1.64008	-1.60509	-1.92353	-0.248946	-0.266816	-0.0904468	2.62284	2.52848	3.56298
A_32_P74409	0.0302543	0.00438772	33.0026	up	C11orf96	Homo sapiens chromosome 11 open reading frame 96 (C11orf96), mRNA [NM_001145033]	chromosome 11 open reading frame 96	387763	0.0310072	0.0909769	-0.948841	5.07552	4.26417	5.20722	33.0026	18.0409	71.3112
A_23_P100788	0.0302895	0.00445713	3.03663	up	STAT5B	Homo sapiens signal transducer and activator of transcription 5B (STAT5B), mRNA [NM_012448]	signal transducer and activator of transcription 5B	6777	-2.55649	-2.27236	-2.05741	-0.954019	-0.66623	-1.23226	3.03663	3.04434	1.77172
A_23_P111132	0.0302895	0.0044754	3.16719	up	HSPA1A	Homo sapiens heat shock 70kDa protein 1A (HSPA1A), mRNA [NM_005345]	heat shock 70kDa protein 1A	3303	0.307947	0.655154	0.296211	1.97115	1.93929	0.889836	3.16719	2.43537	1.50903
A_23_P138376	0.0302895	0.00446494	2.33382	up	RAB18	Homo sapiens RAB18, member RAS oncogene family (RAB18), mRNA [NM_021252]	RAB18, member RAS oncogene family	22931	0.750545	0.893768	0.38888	1.97324	1.59103	1.16166	2.33382	1.62143	1.70857
A_23_P148057	0.0302895	0.00443968	2.85602	up	ZDHHC9	Homo sapiens zinc finger, DHHC-type containing 9 (ZDHHC9), transcript variant 1, mRNA [NM_016032]	zinc finger, DHHC-type containing 9	51114	0.991538	0.836679	0.999919	2.50554	2.24162	2.46363	2.85602	2.64808	2.75818
A_23_P1594	0.0302895	0.00446398	2.94489	down	VEGFB	Homo sapiens vascular endothelial growth factor B (VEGFB), mRNA [NM_003377]	vascular endothelial growth factor B	7423	1.85128	1.58169	1.63292	0.293063	-0.123344	-0.129483	0.339572	0.306714	0.294758
A_23_P207999	0.0302895	0.00443834	7.60123	up	PMAIP1	Homo sapiens phorbol-12-myristate-13-acetate-induced protein 1 (PMAIP1), mRNA [NM_021127]	phorbol-12-myristate-13-acetate-induced protein 1	5366	-0.809915	-2.36258	-2.73439	2.11632	0.644004	0.582233	7.60123	8.03661	9.96328
A_23_P364766	0.0302895	0.00446551	4.16536	down	C20orf94	Homo sapiens chromosome 20 open reading frame 94 (C20orf94), mRNA [NM_001009608]	chromosome 20 open reading frame 94	128710	0.25742	-0.734151	0.0860364	-1.80102	-1.28056	-0.850802	0.240075	0.684722	0.522376
A_23_P420196	0.0302895	0.00447937	12.9727	up	SOCS1	Homo sapiens suppressor of cytokine signaling 1 (SOCS1), mRNA [NM_003745]	suppressor of cytokine signaling 1	8651	-0.798833	-1.14587	-1.19386	2.89858	2.81788	3.15333	12.9727	15.6029	20.3533
A_23_P47857	0.0302895	0.00445707	2.69144	down	TM7SF3	Homo sapiens transmembrane 7 superfamily member 3 (TM7SF3), mRNA [NM_016551]	transmembrane 7 superfamily member 3	51768	0.83296	0.924011	1.1103	-0.595417	-0.386281	0.230211	0.371549	0.403239	0.543334
A_23_P88309	0.0302895	0.0044612	2.83012	down	SLC38A6	Homo sapiens solute carrier family 38, member 6 (SLC38A6), transcript variant 2, mRNA [NM_153811]	solute carrier family 38, member 6	145389	5.19623	4.87897	4.66431	3.69537	3.14144	2.25702	0.353343	0.299882	0.18851
A_23_P9255	0.0302895	0.00449197	3.3322	down	SYK	Homo sapiens spleen tyrosine kinase (SYK), transcript variant 1, mRNA [NM_003177]	spleen tyrosine kinase	6850	-0.278399	-0.0394602	0.361548	-2.01487	-1.34659	-1.50937	0.300102	0.404125	0.2734
A_24_P125096	0.0302895	0.00449271	4.0981	up	MT1X	Homo sapiens metallothionein 1X (MT1X), mRNA [NM_005952]	metallothionein 1X	4501	0.494392	0.291715	1.82148	2.52935	2.65959	4.21199	4.0981	5.16179	5.24343
A_24_P255516	0.0302895	0.00444049	3.03179	up	MIA3	Homo sapiens melanoma inhibitory activity family, member 3 (MIA3), mRNA [NM_198551]	melanoma inhibitory activity family, member 3	375056	0.509801	0.657074	0.75482	2.10997	1.79807	1.69809	3.03179	2.20533	1.92288
A_24_P350622	0.0302895	0.00448474	3.06396	up	KIR2DL4	Homo sapiens killer cell immunoglobulin-like receptor, two domains, long cytoplasmic tail, 4 (KIR2DL4), transcript variant 1, mRNA [NM_002255]	killer cell immunoglobulin-like receptor, two domains, long cytoplasmic tail, 4	3805	-1.93632	-1.91678	-2.39484	-0.320918	0.124071	-0.545762	3.06396	4.11488	3.60269
A_24_P911648	0.0302895	0.00445571	3.37373	down					2.07597	1.90543	2.11569	0.321624	1.26522	1.79527	0.296408	0.641619	0.800834
A_32_P127105	0.0302895	0.0044634	2.1503	down	TAOK1	Homo sapiens TAO kinase 1 (TAOK1), transcript variant 1, mRNA [NM_020791]	TAO kinase 1	57551	0.928616	0.990851	0.867145	-0.175922	0.0257114	0.0597722	0.465052	0.512229	0.571422
A_32_P3385	0.0302895	0.00449148	2.4182	down	FLJ37798	PREDICTED: Homo sapiens hypothetical LOC401264 (FLJ37798), partial miscRNA [XR_108662]	hypothetical LOC401264	401264	1.15163	1.15203	1.39792	-0.122306	-0.017613	0.265852	0.41353	0.44453	0.456261
A_23_P15326	0.0303595	0.00450792	4.50817	up	TRIM25	Homo sapiens tripartite motif containing 25 (TRIM25), mRNA [NM_005082]	tripartite motif containing 25	7706	-0.816143	-1.12337	-1.82476	1.3564	0.503908	0.0319259	4.50817	3.0893	3.62174
A_23_P41697	0.0303714	0.00451453	6.09228	up	FEM1C	Homo sapiens fem-1 homolog c (C. elegans) (FEM1C), mRNA [NM_020177]	fem-1 homolog c (C. elegans)	56929	2.08614	1.65124	1.17206	4.69313	3.64218	3.04903	6.09228	3.97496	3.67301
A_23_P29504	0.0303977	0.00453299	2.75888	up	SENP5	Homo sapiens SUMO1/sentrin specific peptidase 5 (SENP5), mRNA [NM_152699]	SUMO1/sentrin specific peptidase 5	205564	1.72267	1.21842	0.926278	3.18676	2.45728	2.24661	2.75888	2.36012	2.49724
A_23_P88404	0.0303977	0.00452624	5.2955	up	TGFB3	Homo sapiens transforming growth factor, beta 3 (TGFB3), mRNA [NM_003239]	transforming growth factor, beta 3	7043	-1.14916	-0.850123	-0.403655	1.25561	-0.38603	-0.339974	5.2955	1.37945	1.04513
A_24_P230877	0.0303977	0.00452963	3.75173	down	MTDH	Homo sapiens metadherin (MTDH), mRNA [NM_178812]	metadherin	92140	0.212462	-0.255445	0.243283	-1.69509	-1.49031	-1.02685	0.266544	0.424883	0.414623
A_23_P386320	0.0304238	0.00454658	7.94675	down	MFI2	Homo sapiens antigen p97 (melanoma associated) identified by monoclonal antibodies 133.2 and 96.5 (MFI2), transcript variant 2, mRNA [NM_033316]	antigen p97 (melanoma associated) identified by monoclonal antibodies 133.2 and 96.5	4241	5.1077	3.99636	3.26698	2.11733	2.74937	1.56965	0.125838	0.421326	0.308357
A_24_P208452	0.0304238	0.00454586	9.77152	down	BBS5	Homo sapiens Bardet-Biedl syndrome 5 (BBS5), mRNA [NM_152384]	Bardet-Biedl syndrome 5	129880	4.08952	3.63298	4.76748	0.80094	0.786371	0.278833	0.102338	0.139023	0.0445433
A_24_P376787	0.0304564	0.00455632	2.58201	up	ZNF496	Homo sapiens zinc finger protein 496 (ZNF496), mRNA [NM_032752]	zinc finger protein 496	84838	0.152295	0.201374	0.31002	1.52079	1.13931	0.71176	2.58201	1.91578	1.3211
A_23_P120153	0.0304685	0.00456708	3.82552	up	RNF149	Homo sapiens ring finger protein 149 (RNF149), mRNA [NM_173647]	ring finger protein 149	284996	-1.98522	-1.72485	-1.73713	-0.049565	-0.700511	-0.218106	3.82552	2.03403	2.86597
A_23_P215132	0.0304685	0.00456784	5.74546	down	WDR91	Homo sapiens WD repeat domain 91 (WDR91), mRNA [NM_014149]	WD repeat domain 91	29062	1.13728	1.32848	1.48459	-1.38514	-0.727495	-0.389492	0.17405	0.240486	0.272801
A_23_P102454	0.0304734	0.00458744	4.95836	up	INSIG2	Homo sapiens insulin induced gene 2 (INSIG2), mRNA [NM_016133]	insulin induced gene 2	51141	1.25672	1.50031	1.79993	3.56658	3.42675	4.20783	4.95836	3.80114	5.30702
A_23_P143748	0.0304734	0.00458432	2.34834	down	TTLL12	Homo sapiens tubulin tyrosine ligase-like family, member 12 (TTLL12), mRNA [NM_015140]	tubulin tyrosine ligase-like family, member 12	23170	-0.561251	-0.193656	0.713713	-1.79289	-1.51356	-1.23799	0.425833	0.40056	0.258511
A_23_P163732	0.0304734	0.00458802	2.70104	down	GGA2	Homo sapiens golgi-associated, gamma adaptin ear containing, ARF binding protein 2 (GGA2), mRNA [NM_015044]	golgi-associated, gamma adaptin ear containing, ARF binding protein 2	23062	0.399361	0.905112	0.527728	-1.03415	0.16718	0.195841	0.370228	0.599598	0.794497
A_32_P165113	0.0304734	0.00457777	2.44282	down	WDR92	Homo sapiens WD repeat domain 92 (WDR92), mRNA [NM_138458]	WD repeat domain 92	116143	0.477143	0.566535	1.4209	-0.811404	-0.502053	0.139317	0.409363	0.476786	0.411345
A_32_P194915	0.0305096	0.00459834	2.13372	down		Q62IN3_BURMA (Q62IN3) Triosephosphate isomerase (TIM) (Triose-phosphate isomerase) , partial (5%) [THC2648197]			-1.0002	-0.827413	-0.464109	-2.09357	-1.49647	-2.22236	0.468665	0.628916	0.295607
A_23_P329261	0.0306053	0.00461921	3.51865	up	KCNJ2	Homo sapiens potassium inwardly-rectifying channel, subfamily J, member 2 (KCNJ2), mRNA [NM_000891]	potassium inwardly-rectifying channel, subfamily J, member 2	3759	0.387326	-0.340871	-0.757755	2.20235	1.54266	1.80607	3.51865	3.68976	5.91274
A_23_P63101	0.0306053	0.00462252	2.39986	up	FAM189B	Homo sapiens family with sequence similarity 189, member B (FAM189B), transcript variant 1, mRNA [NM_006589]	family with sequence similarity 189, member B	10712	-0.163756	0.255424	0.457511	1.0992	0.879924	1.09526	2.39986	1.54168	1.5559
A_24_P204971	0.0306076	0.00463043	2.48264	up	HBP1	Homo sapiens HMG-box transcription factor 1 (HBP1), mRNA [NM_012257]	HMG-box transcription factor 1	26959	-0.488578	0.16336	-0.0497582	0.823295	0.877585	1.20284	2.48264	1.6406	2.38271
A_32_P95147	0.0306076	0.00463264	2.52825	down	LOC100506190	Homo sapiens, clone IMAGE:3851018, mRNA. [BC038559]	hypothetical LOC100506190	100506190	0.0114819	0.209644	0.375396	-1.32666	-1.17253	-1.22972	0.39553	0.38364	0.32871
A_23_P17606	0.0307549	0.00469511	3.37254	up	HSPA13	Homo sapiens heat shock protein 70kDa family, member 13 (HSPA13), mRNA [NM_006948]	heat shock protein 70kDa family, member 13	6782	2.76078	2.85362	2.2937	4.51461	3.99961	3.08946	3.37254	2.21297	1.73599
A_23_P341443	0.0307549	0.00468379	2.75574	down	MNT	Homo sapiens MAX binding protein (MNT), mRNA [NM_020310]	MAX binding protein	4335	-1.63914	-1.62973	-1.1058	-3.10159	-2.47828	-1.72162	0.362879	0.555343	0.652559
A_23_P363406	0.0307549	0.00466255	3.6345	down	ANGEL1	Homo sapiens angel homolog 1 (Drosophila) (ANGEL1), mRNA [NM_015305]	angel homolog 1 (Drosophila)	23357	1.10237	1.46893	1.81634	-0.759388	0.284259	1.0581	0.275141	0.439924	0.591218
A_23_P40975	0.0307549	0.00469302	3.33799	up	EDEM1	Homo sapiens ER degradation enhancer, mannosidase alpha-like 1 (EDEM1), mRNA [NM_014674]	ER degradation enhancer, mannosidase alpha-like 1	9695	0.478742	0.650903	0.188056	2.21772	2.02271	1.97684	3.33799	2.58794	3.45524
A_23_P77310	0.0307549	0.00467077	3.01596	down	ZFP106	Homo sapiens zinc finger protein 106 homolog (mouse) (ZFP106), mRNA [NM_022473]	zinc finger protein 106 homolog (mouse)	64397	-0.518524	0.207061	0.38181	-2.11114	-1.3679	-1.51701	0.331569	0.335653	0.268163
A_23_P91230	0.0307549	0.00469749	4.90746	up	SLPI	Homo sapiens secretory leukocyte peptidase inhibitor (SLPI), mRNA [NM_003064]	secretory leukocyte peptidase inhibitor	6590	-4.39817	-4.11501	-4.43689	-2.10319	-2.07351	-1.45352	4.90746	4.11673	7.90827
A_24_P231162	0.0307549	0.00466623	5.13811	down		Homo sapiens clone FLB7715 PRO2051 mRNA, complete cds. [AF130062]			0.222479	-1.18034	-0.432836	-2.13876	-2.1304	-1.00806	0.194624	0.517614	0.671184
A_32_P164917	0.0307549	0.0046777	2.8941	up		Homo sapiens mRNA; cDNA DKFZp666D074 (from clone DKFZp666D074) [AL833005]			-4.03887	-3.94339	-4.38019	-2.50576	-3.06396	-4.02994	2.8941	1.83965	1.27479
A_32_P76992	0.0307549	0.00469907	5.85266	down	LOC100505573	PREDICTED: Homo sapiens hypothetical LOC100505573 (LOC100505573), partial miscRNA [XR_109180]	hypothetical LOC100505573	100505573	0.121398	0.42044	0.788946	-2.4277	-1.29683	-1.59548	0.170862	0.304123	0.191521
A_24_P355649	0.0308045	0.00473204	5.48878	down	FLI1	Homo sapiens Friend leukemia virus integration 1 (FLI1), transcript variant 1, mRNA [NM_002017]	Friend leukemia virus integration 1	2313	-1.73304	-0.718824	-0.899857	-4.18952	-3.02045	-3.25933	0.18219	0.202835	0.194863
A_32_P109653	0.0308045	0.00471966	6.1073	down	SNCA	Homo sapiens synuclein, alpha (non A4 component of amyloid precursor) (SNCA), transcript variant 1, mRNA [NM_000345]	synuclein, alpha (non A4 component of amyloid precursor)	6622	1.23731	1.79822	1.89425	-1.37323	-1.39511	-3.01074	0.163738	0.109323	0.0333773
A_32_P224855	0.0308045	0.00471436	4.75245	down	ZYG11B	Homo sapiens zyg-11 homolog B (C. elegans) (ZYG11B), mRNA [NM_024646]	zyg-11 homolog B (C. elegans)	79699	0.0739012	0.521713	1.73293	-2.17477	-2.41996	-1.77087	0.210418	0.130158	0.0881556
A_32_P25050	0.0308045	0.00472461	2.15592	up	RDH10	Homo sapiens retinol dehydrogenase 10 (all-trans) (RDH10), mRNA [NM_172037]	retinol dehydrogenase 10 (all-trans)	157506	1.57993	1.56755	2.16845	2.68823	0.640707	-0.0703927	2.15592	0.526007	0.211857
A_32_P42149	0.0308045	0.00473614	5.70245	down					0.00846982	0.304417	0.337448	-2.50311	-1.19497	-1.46761	0.175363	0.353702	0.28617
A_32_P45153	0.0308045	0.00473498	2.14436	up					-0.591102	-0.701273	-0.82051	0.509447	0.022251	-0.303762	2.14436	1.65121	1.43073
A_32_P190036	0.0308224	0.0047438	2.51917	up					0.586544	0.565846	1.09401	1.91949	0.983595	-0.137319	2.51917	1.33584	0.425924
A_24_P26897	0.0308418	0.0047517	3.45938	down	INPP5A	Homo sapiens inositol polyphosphate-5-phosphatase, 40kDa (INPP5A), mRNA [NM_005539]	inositol polyphosphate-5-phosphatase, 40kDa	3632	-0.546239	-0.592158	-1.28462	-2.33675	-2.14733	-2.4777	0.289069	0.340288	0.437367
A_23_P250564	0.03088	0.00476251	2.3012	up	PRKCE	Homo sapiens protein kinase C, epsilon (PRKCE), mRNA [NM_005400]	protein kinase C, epsilon	5581	-1.04389	-0.876597	-0.729188	0.1585	-0.264092	-0.908877	2.3012	1.52891	0.882894
A_23_P168188	0.0309155	0.00478041	4.00611	up	SYTL3	Homo sapiens synaptotagmin-like 3 (SYTL3), transcript variant 3, mRNA [NM_001009991]	synaptotagmin-like 3	94120	-2.25808	-2.17791	-2.94989	-0.255877	-0.786902	-1.21999	4.00611	2.62263	3.31705
A_23_P426292	0.0309155	0.00478278	2.98107	down	MAPK14	Homo sapiens mitogen-activated protein kinase 14 (MAPK14), transcript variant 1, mRNA [NM_001315]	mitogen-activated protein kinase 14	1432	-0.674299	-0.406048	-0.501028	-2.25013	-1.33179	-1.25593	0.33545	0.52641	0.592588
A_23_P6651	0.0309155	0.00478184	2.73766	down	C3orf63	Homo sapiens chromosome 3 open reading frame 63 (C3orf63), transcript variant 2, mRNA [NM_015224]	chromosome 3 open reading frame 63	23272	0.341479	0.511448	0.912918	-1.11146	-0.103301	-0.00719216	0.365276	0.653044	0.528469
A_23_P155027	0.0309723	0.00479651	2.52687	down	MORC2	Homo sapiens MORC family CW-type zinc finger 2 (MORC2), mRNA [NM_014941]	MORC family CW-type zinc finger 2	22880	-0.234351	-0.390376	-0.170965	-1.5717	-1.10373	-0.606121	0.395747	0.609901	0.739614
A_24_P82419	0.0310243	0.0048095	3.08876	up	H3F3B	Homo sapiens H3 histone, family 3B (H3.3B) (H3F3B), mRNA [NM_005324]	H3 histone, family 3B (H3.3B)	3021	-0.726408	-0.618342	-0.910397	0.900621	0.719006	0.387636	3.08876	2.52686	2.45893
A_23_P8412	0.0310529	0.0048205	3.79115	down	GALNT11	Homo sapiens UDP-N-acetyl-alpha-D-galactosamine:polypeptide N-acetylgalactosaminyltransferase 11 (GalNAc-T11) (GALNT11), mRNA [NM_022087]	UDP-N-acetyl-alpha-D-galactosamine:polypeptide N-acetylgalactosaminyltransferase 11 (GalNAc-T11)	63917	0.95025	0.350078	0.445114	-0.972384	-0.828074	-0.823657	0.263773	0.441917	0.415013
A_24_P393336	0.0310529	0.0048288	2.49136	up		Hemicentin-2 [Source:UniProtKB/Swiss-Prot;Acc:Q8NDA2] [ENST00000277491]			0.013654	-0.321389	-0.259009	1.33059	0.296816	0.130595	2.49136	1.53496	1.31003
A_32_P131050	0.0310529	0.00482842	3.15313	down	ZNF148	Homo sapiens zinc finger protein 148 (ZNF148), mRNA [NM_021964]	zinc finger protein 148	7707	-0.507255	-0.0533298	-0.13073	-2.16404	-1.32708	-1.69833	0.317145	0.413582	0.33737
A_23_P122375	0.0311454	0.00487089	2.39933	down	ZFAND3	Homo sapiens zinc finger, AN1-type domain 3 (ZFAND3), mRNA [NM_021943]	zinc finger, AN1-type domain 3	60685	0.0811224	-0.538069	-0.789085	-1.18151	-0.666172	0.0311514	0.416782	0.915034	1.7657
A_23_P200073	0.0311454	0.00486811	2.97766	down	PITHD1	Homo sapiens PITH (C-terminal proteasome-interacting domain of thioredoxin-like) domain containing 1 (PITHD1), mRNA [NM_020362]	PITH (C-terminal proteasome-interacting domain of thioredoxin-like) domain containing 1	57095	1.61154	1.67917	0.990945	0.0373643	0.852549	0.785941	0.335834	0.563848	0.867536
A_23_P325501	0.0311454	0.00485278	2.28459	up	MORC3	Homo sapiens MORC family CW-type zinc finger 3 (MORC3), mRNA [NM_015358]	MORC family CW-type zinc finger 3	23515	1.03466	0.968046	0.901487	2.22659	1.83663	1.57159	2.28459	1.82587	1.59118
A_23_P46871	0.0311454	0.00485948	2.88818	down	SLC29A3	Homo sapiens solute carrier family 29 (nucleoside transporters), member 3 (SLC29A3), transcript variant 1, mRNA [NM_018344]	solute carrier family 29 (nucleoside transporters), member 3	55315	1.88479	2.06393	2.33384	0.354625	0.709474	0.769025	0.346239	0.391082	0.338022
A_23_P62652	0.0311454	0.00486405	12.4986	up	SLAMF1	Homo sapiens signaling lymphocytic activation molecule family member 1 (SLAMF1), mRNA [NM_003037]	signaling lymphocytic activation molecule family member 1	6504	-0.202187	-0.537427	-1.63422	3.4415	3.22475	3.30815	12.4986	13.5684	30.7469
A_24_P295709	0.0311454	0.00487753	4.09898	down	SUV420H1	suppressor of variegation 4-20 homolog 1 (Drosophila) [Source:HGNC Symbol;Acc:24283] [ENST00000304363]	suppressor of variegation 4-20 homolog 1 (Drosophila)	51111	0.38663	0.303645	0.523669	-1.64863	-0.636827	-0.710554	0.243963	0.521062	0.425071
A_32_P37733	0.0311454	0.00487796	3.81003	down	XPOT	exportin, tRNA (nuclear export receptor for tRNAs) [Source:HGNC Symbol;Acc:12826] [ENST00000332707]	exportin, tRNA (nuclear export receptor for tRNAs)	11260	0.578466	1.02627	0.977623	-1.35134	-0.844359	-1.21336	0.262465	0.273454	0.219003
A_24_P599496	0.0311648	0.00488597	4.83029	down					2.73437	2.3747	2.59159	0.462258	-0.058885	0.19175	0.207027	0.185105	0.189485
A_23_P120710	0.0311699	0.00489671	2.63957	down	TTC3	Homo sapiens tetratricopeptide repeat domain 3 (TTC3), transcript variant 1, mRNA [NM_003316]	tetratricopeptide repeat domain 3	7267	0.983586	0.776172	1.11646	-0.416717	-0.626295	-0.533366	0.378849	0.378282	0.318679
A_32_P67544	0.0311699	0.00489209	4.32812	down	LOC729082	Homo sapiens mRNA; cDNA DKFZp686E0352 (from clone DKFZp686E0352). [BX647764]	hypothetical LOC729082	729082	-0.666	-0.200186	0.449885	-2.77974	-2.05699	-1.58525	0.231047	0.276087	0.243984
A_23_P207476	0.0311802	0.00490438	6.17146	up	SPAG9	sperm associated antigen 9 [Source:HGNC Symbol;Acc:14524] [ENST00000502329]	sperm associated antigen 9	9043	-0.663677	-2.13248	-2.52299	1.96193	-0.53235	-1.39125	6.17146	3.0317	2.19123
A_23_P51346	0.0311802	0.00490828	2.26314	down	KIAA2013	Homo sapiens KIAA2013 (KIAA2013), mRNA [NM_138346]	KIAA2013	90231	-0.495243	-0.304727	-0.0143957	-1.67357	-1.03005	-0.675429	0.441864	0.604861	0.632425
A_24_P242391	0.0312044	0.00491706	3.33818	up	MPZL1	Homo sapiens myelin protein zero-like 1 (MPZL1), transcript variant 1, mRNA [NM_003953]	myelin protein zero-like 1	9019	1.46917	1.39566	1.25721	3.20823	2.91913	3.24022	3.33818	2.87483	3.95317
A_23_P139632	0.0312064	0.00492235	2.50734	up	GNS	Homo sapiens glucosamine (N-acetyl)-6-sulfatase (GNS), mRNA [NM_002076]	glucosamine (N-acetyl)-6-sulfatase	2799	1.73622	1.9235	2.17037	3.06237	3.52214	3.66597	2.50734	3.02858	2.81981
A_32_P179258	0.031258	0.00493548	2.93659	down	RAB22A	Homo sapiens RAB22A, member RAS oncogene family (RAB22A), mRNA [NM_020673]	RAB22A, member RAS oncogene family	57403	1.12578	0.769604	0.926776	-0.428365	-0.155542	-0.657698	0.340531	0.526627	0.333446
A_24_P920409	0.0313375	0.00495302	2.64908	up	EPM2A	Homo sapiens truncated laforin isoform (EPM2A) mRNA, partial cds, alternatively spliced. [AF454494]	epilepsy, progressive myoclonus type 2A, Lafora disease (laforin)	7957	-1.05496	-1.23046	-0.887846	0.350531	-1.19363	-1.11051	2.64908	1.02586	0.856982
A_23_P252283	0.0313535	0.00496056	4.71128	down	RNF135	Homo sapiens ring finger protein 135 (RNF135), transcript variant 1, mRNA [NM_032322]	ring finger protein 135	84282	1.04916	0.993485	0.954024	-1.18696	-0.293406	0.143926	0.212257	0.409833	0.570343
A_23_P147822	0.0314699	0.00499403	2.79778	up	EPS8L2	Homo sapiens EPS8-like 2 (EPS8L2), mRNA [NM_022772]	EPS8-like 2	64787	-1.91752	-1.74668	-1.44637	-0.433236	-1.2638	-1.07131	2.79778	1.39754	1.29689
A_23_P203498	0.0314699	0.00498476	6.12686	up	TRIM22	Homo sapiens tripartite motif containing 22 (TRIM22), transcript variant 1, mRNA [NM_006074]	tripartite motif containing 22	10346	-0.087354	0.046134	-0.160281	2.52779	1.96281	1.74962	6.12686	3.77553	3.75784
A_24_P364263	0.0314699	0.00499385	6.64506	up	HRASLS2	Homo sapiens HRAS-like suppressor 2 (HRASLS2), mRNA [NM_017878]	HRAS-like suppressor 2	54979	-2.12395	-2.60636	-2.58607	0.608333	0.610236	-0.462672	6.64506	9.29589	4.35718
A_23_P74928	0.0315055	0.0050047	2.2595	up	MR1	Homo sapiens major histocompatibility complex, class I-related (MR1), transcript variant 1, mRNA [NM_001531]	major histocompatibility complex, class I-related	3140	0.735466	0.964849	0.789309	1.91147	1.66518	2.15354	2.2595	1.62488	2.57439
A_24_P879563	0.0315154	0.0050113	3.11687	down	LOC220906	Homo sapiens hypothetical LOC220906 (LOC220906), non-coding RNA [NR_033805]	hypothetical LOC220906	220906	0.30276	0.256472	0.179517	-1.33734	-0.582928	-0.558869	0.320835	0.558876	0.59941
A_23_P41765	0.0315222	0.00502862	7.0702	up	IRF1	Homo sapiens interferon regulatory factor 1 (IRF1), mRNA [NM_002198]	interferon regulatory factor 1	3659	-3.09524	-2.93691	-3.26137	-0.273491	0.188053	0.722745	7.0702	8.72383	15.8248
A_24_P122732	0.0315222	0.00502631	10.6178	up	SLC41A1	Homo sapiens solute carrier family 41, member 1 (SLC41A1), mRNA [NM_173854]	solute carrier family 41, member 1	254428	-1.80244	-1.40583	-1.54386	1.60597	2.26792	1.39583	10.6178	12.7617	7.67245
A_24_P128880	0.0315222	0.0050186	4.01241	down	TBL1XR1	Homo sapiens transducin (beta)-like 1 X-linked receptor 1 (TBL1XR1), mRNA [NM_024665]	transducin (beta)-like 1 X-linked receptor 1	79718	0.193349	0.764864	0.871395	-1.81112	-0.725879	-0.403276	0.249227	0.355829	0.41332
A_24_P917261	0.0315222	0.00503249	3.87363	up	SETX	Homo sapiens senataxin (SETX), mRNA [NM_015046]	senataxin	23064	-0.344677	-0.501355	-0.125791	1.60901	0.325045	0.518763	3.87363	1.77326	1.56326
A_23_P138760	0.0315612	0.00505228	4.87693	up	CLCF1	Homo sapiens cardiotrophin-like cytokine factor 1 (CLCF1), transcript variant 1, mRNA [NM_013246]	cardiotrophin-like cytokine factor 1	23529	-0.136456	-0.603231	-1.00568	2.14952	1.33464	0.787035	4.87693	3.83139	3.46466
A_23_P215566	0.0315612	0.00507349	5.12146	down	AHR	Homo sapiens aryl hydrocarbon receptor (AHR), mRNA [NM_001621]	aryl hydrocarbon receptor	196	2.34024	1.74628	2.3365	-0.0163196	0.912725	1.60367	0.195257	0.561144	0.60172
A_23_P77048	0.0315612	0.00506504	2.38041	down	SLC25A29	Homo sapiens solute carrier family 25, member 29 (SLC25A29), nuclear gene encoding mitochondrial protein, mRNA [NM_001039355]	solute carrier family 25, member 29	123096	-0.712236	-0.211512	0.186324	-1.96344	-1.73355	-1.74411	0.420097	0.348193	0.26235
A_23_P78410	0.0315612	0.00508633	2.87439	down	C18orf55	Homo sapiens chromosome 18 open reading frame 55 (C18orf55), nuclear gene encoding mitochondrial protein, mRNA [NM_014177]	chromosome 18 open reading frame 55	29090	2.14847	2.21457	2.21741	0.625213	0.705079	0.32511	0.347901	0.351234	0.269377
A_24_P230675	0.0315612	0.00508423	20.8065	up	SOCS2	Homo sapiens suppressor of cytokine signaling 2 (SOCS2), mRNA [NM_003877]	suppressor of cytokine signaling 2	8835	-1.59993	-1.45867	-1.05065	2.77903	2.48758	2.92669	20.8065	15.4148	15.7507
A_24_P291826	0.0315612	0.00505667	3.78011	up	SYTL3	Homo sapiens synaptotagmin-like 3 (SYTL3), transcript variant 3, mRNA [NM_001009991]	synaptotagmin-like 3	94120	-2.54312	-2.16743	-2.96554	-0.624689	-0.734832	-1.05586	3.78011	2.69933	3.75725
A_24_P39894	0.0315612	0.00509348	5.49901	down	ZNF516	Homo sapiens zinc finger protein 516 (ZNF516), mRNA [NM_014643]	zinc finger protein 516	9658	-0.184015	-0.0733878	-0.00670947	-2.64319	-2.345	-3.03851	0.181851	0.207098	0.122275
A_24_P677734	0.0315612	0.00509409	5.81774	down	LOC729082	Homo sapiens mRNA; cDNA DKFZp686I16170 (from clone DKFZp686I16170). [BX648343]	hypothetical LOC729082	729082	-0.00761508	0.470508	1.04351	-2.54807	-1.92631	-1.54397	0.171888	0.189882	0.166377
A_32_P106117	0.0315612	0.00507516	2.64733	down	GGA2	Homo sapiens golgi-associated, gamma adaptin ear containing, ARF binding protein 2 (GGA2), mRNA [NM_015044]	golgi-associated, gamma adaptin ear containing, ARF binding protein 2	23062	0.632313	0.944797	0.655707	-0.772227	0.0939487	0.0305204	0.377739	0.554459	0.648336
A_32_P183609	0.0315612	0.00506855	2.69601	down	ASB1	Homo sapiens ankyrin repeat and SOCS box containing 1 (ASB1), mRNA [NM_001040445]	ankyrin repeat and SOCS box containing 1	51665	-0.543066	-0.432563	0.139869	-1.97389	-1.30962	-1.50195	0.370919	0.544476	0.320452
A_32_P92505	0.0315612	0.00507964	2.7783	down	LCLAT1	Homo sapiens lysocardiolipin acyltransferase 1 (LCLAT1), transcript variant 1, mRNA [NM_182551]	lysocardiolipin acyltransferase 1	253558	0.26305	0.100077	0.129833	-1.21115	-0.805054	-1.76313	0.359933	0.533984	0.269253
A_23_P47034	0.0316192	0.00511848	6.70946	down	HHEX	Homo sapiens hematopoietically expressed homeobox (HHEX), mRNA [NM_002729]	hematopoietically expressed homeobox	3087	-1.68558	-1.4543	-0.855663	-4.43178	-2.90815	-4.4627	0.149043	0.365045	0.0820679
A_24_P364825	0.0316192	0.00511567	3.4565	up	SNX20	sorting nexin 20 [Source:HGNC Symbol;Acc:30390] [ENST00000330943]	sorting nexin 20	124460	-1.19571	-0.718428	-0.609793	0.593596	1.01439	1.38894	3.4565	3.32376	3.99649
A_32_P99690	0.0316192	0.00511858	7.80635	down	NLN	Homo sapiens neurolysin (metallopeptidase M3 family) (NLN), nuclear gene encoding mitochondrial protein, mRNA [NM_020726]	neurolysin (metallopeptidase M3 family)	57486	2.77038	2.80526	3.06124	-0.194265	-0.00611126	-1.35949	0.128101	0.14246	0.0466905
A_23_P422809	0.0316909	0.00513524	3.66655	up	HIPK3	Homo sapiens homeodomain interacting protein kinase 3 (HIPK3), transcript variant 1, mRNA [NM_005734]	homeodomain interacting protein kinase 3	10114	0.575461	0.048017	-0.120676	2.44988	0.831026	0.140839	3.66655	1.72072	1.19874
A_32_P47543	0.0317112	0.00514358	2.57342	down		BX393727 Homo sapiens NEUROBLASTOMA COT 25-NORMALIZED Homo sapiens cDNA clone CS0DC001YP02 5-PRIME, mRNA sequence [BX393727]			0.713876	0.405883	0.704947	-0.649809	-0.126301	-0.120122	0.388588	0.691507	0.564455
A_23_P154235	0.0317351	0.00515253	4.02433	up	NMI	Homo sapiens N-myc (and STAT) interactor (NMI), mRNA [NM_004688]	N-myc (and STAT) interactor	9111	-0.387081	-0.464457	-0.715849	1.62167	1.36294	1.21508	4.02433	3.54896	3.81301
A_23_P501754	0.0317701	0.00516328	8.37373	up	CSF3	Homo sapiens colony stimulating factor 3 (granulocyte) (CSF3), transcript variant 1, mRNA [NM_000759]	colony stimulating factor 3 (granulocyte)	1440	0.797814	-0.0211564	0.00396806	3.86368	3.73512	3.70343	8.37373	13.513	12.9912
A_32_P89827	0.0317969	0.0051727	2.58004	up	LOC374491	Homo sapiens TPTE and PTEN homologous inositol lipid phosphatase pseudogene (LOC374491), non-coding RNA [NR_002815]	TPTE and PTEN homologous inositol lipid phosphatase pseudogene	374491	-0.182879	-0.128283	0.381819	1.18451	0.664943	0.666253	2.58004	1.73295	1.21793
A_23_P13065	0.0318175	0.00520915	2.2514	up	ZDHHC13	Homo sapiens zinc finger, DHHC-type containing 13 (ZDHHC13), transcript variant 1, mRNA [NM_019028]	zinc finger, DHHC-type containing 13	54503	0.102127	0.279671	0.496671	1.27295	1.63579	1.84567	2.2514	2.55996	2.54736
A_23_P150876	0.0318175	0.00520257	2.32706	down	VPS37B	Homo sapiens vacuolar protein sorting 37 homolog B (S. cerevisiae) (VPS37B), mRNA [NM_024667]	vacuolar protein sorting 37 homolog B (S. cerevisiae)	79720	-1.39147	-1.73721	-1.81447	-2.60998	-2.53265	-2.66425	0.429726	0.576164	0.554868
A_23_P204048	0.0318175	0.00520718	4.59507	down	DYRK2	Homo sapiens dual-specificity tyrosine-(Y)-phosphorylation regulated kinase 2 (DYRK2), transcript variant 2, mRNA [NM_006482]	dual-specificity tyrosine-(Y)-phosphorylation regulated kinase 2	8445	-0.578851	-0.556048	-0.458369	-2.77894	-2.33686	-2.44658	0.217625	0.291019	0.252051
A_23_P256676	0.0318175	0.00525096	2.29902	up	USP25	Homo sapiens ubiquitin specific peptidase 25 (USP25), mRNA [NM_013396]	ubiquitin specific peptidase 25	29761	0.643594	0.572222	0.677948	1.84462	1.60384	1.42688	2.29902	2.04431	1.68055
A_23_P30024	0.0318175	0.00521515	3.52973	up	NFKB1	Homo sapiens nuclear factor of kappa light polypeptide gene enhancer in B-cells 1 (NFKB1), transcript variant 1, mRNA [NM_003998]	nuclear factor of kappa light polypeptide gene enhancer in B-cells 1	4790	0.950608	-0.020779	0.0503861	2.77017	2.01203	1.87819	3.52973	4.092	3.54995
A_23_P4294	0.0318175	0.00519941	2.46479	down	ZNF232	Homo sapiens zinc finger protein 232 (ZNF232), mRNA [NM_014519]	zinc finger protein 232	7775	0.935186	1.40338	1.23807	-0.366279	0.231995	0.824468	0.405714	0.443996	0.750749
A_23_P65174	0.0318175	0.00523127	4.03174	up	PHF11	Homo sapiens PHD finger protein 11 (PHF11), transcript variant 1, mRNA [NM_001040443]	PHD finger protein 11	51131	0.300544	-0.0441088	-0.587671	2.31195	2.01561	1.63875	4.03174	4.16905	4.67973
A_23_P90612	0.0318175	0.00523936	3.85912	down	MCM6	Homo sapiens minichromosome maintenance complex component 6 (MCM6), mRNA [NM_005915]	minichromosome maintenance complex component 6	4175	1.16675	0.693284	0.995023	-0.781522	-0.587127	-0.785554	0.259126	0.411678	0.291067
A_24_P122921	0.0318175	0.00525217	6.23306	up	BCL2L11	Homo sapiens BCL2-like 11 (apoptosis facilitator) (BCL2L11), transcript variant 1, mRNA [NM_138621]	BCL2-like 11 (apoptosis facilitator)	10018	-2.45804	-1.28182	-1.03212	0.181902	-0.0431709	-0.373306	6.23306	2.35977	1.57878
A_24_P231025	0.0318175	0.00521342	8.02265	down	BRWD1	Homo sapiens bromodomain and WD repeat domain containing 1 (BRWD1), transcript variant 2, mRNA [NM_033656]	bromodomain and WD repeat domain containing 1	54014	0.245857	-0.728386	0.400994	-2.75822	-1.38133	-0.18101	0.124647	0.635981	0.668035
A_24_P36868	0.0318175	0.00522987	2.48322	down	WDR26	Homo sapiens WD repeat domain 26 (WDR26), transcript variant 1, mRNA [NM_025160]	WD repeat domain 26	80232	0.209538	0.35959	0.499526	-1.10267	-0.842329	-1.01503	0.402703	0.434697	0.350003
A_24_P392333	0.0318175	0.00523858	4.52718	down	FAM63B	Homo sapiens family with sequence similarity 63, member B (FAM63B), transcript variant 2, mRNA [NM_001040453]	family with sequence similarity 63, member B	54629	-0.408095	-0.791427	0.284108	-2.58671	-1.93339	-0.866104	0.220888	0.453143	0.450559
A_24_P898583	0.0318175	0.00523158	3.31141	up	TRIM26	Homo sapiens tripartite motif containing 26 (TRIM26), transcript variant 1, mRNA [NM_003449]	tripartite motif containing 26	7726	-0.708664	-0.560613	-0.484415	1.01878	0.67293	0.596065	3.31141	2.35144	2.11474
A_32_P27373	0.0318175	0.00522136	2.94638	down					0.979999	1.31219	1.259	-0.578945	-0.199904	-0.867764	0.339399	0.350602	0.228971
A_32_P48526	0.0318175	0.00524764	2.45265	down					-0.688941	-0.564646	-0.612553	-1.98328	-1.8473	-2.21794	0.407722	0.411037	0.328649
A_23_P38346	0.0318185	0.00525741	12.0709	up	DHX58	Homo sapiens DEXH (Asp-Glu-X-His) box polypeptide 58 (DHX58), mRNA [NM_024119]	DEXH (Asp-Glu-X-His) box polypeptide 58	79132	0.224009	0.352904	-0.424833	3.81747	3.30016	3.32595	12.0709	7.71279	13.4617
A_23_P53039	0.0318728	0.00527276	4.1146	up	LDHC	Homo sapiens lactate dehydrogenase C (LDHC), transcript variant 1, mRNA [NM_002301]	lactate dehydrogenase C	3948	0.406322	1.17482	0.349508	2.44707	1.75551	1.55069	4.1146	1.49557	2.29928
A_32_P234996	0.0318728	0.00527655	2.70225	down					-0.478956	-0.515804	-0.70356	-1.91312	-1.75411	-2.28158	0.370062	0.423871	0.334941
A_23_P102965	0.0319053	0.00531829	2.40295	up	BCL2L13	Homo sapiens BCL2-like 13 (apoptosis facilitator) (BCL2L13), nuclear gene encoding mitochondrial protein, mRNA [NM_015367]	BCL2-like 13 (apoptosis facilitator)	23786	0.475659	0.140465	-0.0606298	1.74046	1.35779	1.247	2.40295	2.32515	2.47535
A_23_P129492	0.0319053	0.00531503	2.10393	up	SEPX1	Homo sapiens selenoprotein X, 1 (SEPX1), mRNA [NM_016332]	selenoprotein X, 1	51734	-4.1927	-3.32682	-3.2453	-3.11961	-2.88466	-1.64353	2.10393	1.35863	3.03516
A_23_P140207	0.0319053	0.00530805	2.10594	down	PCK2	Homo sapiens phosphoenolpyruvate carboxykinase 2 (mitochondrial) (PCK2), nuclear gene encoding mitochondrial protein, transcript variant 1, mRNA [NM_004563]	phosphoenolpyruvate carboxykinase 2 (mitochondrial)	5106	0.965708	1.50547	1.71277	-0.108758	0.0016851	1.04105	0.474847	0.352628	0.627757
A_23_P212025	0.0319053	0.00532192	3.385	down	ZBTB38	Homo sapiens zinc finger and BTB domain containing 38 (ZBTB38), mRNA [NM_001080412]	zinc finger and BTB domain containing 38	253461	0.690833	0.00370028	0.391937	-1.06832	-0.383931	0.30204	0.295421	0.764383	0.93959
A_23_P321485	0.0319053	0.00532363	3.28907	down	COX18	Homo sapiens COX18 cytochrome c oxidase assembly homolog (S. cerevisiae) (COX18), nuclear gene encoding mitochondrial protein, mRNA [NM_173827]	COX18 cytochrome c oxidase assembly homolog (S. cerevisiae)	285521	0.274737	0.539928	1.03616	-1.44294	-0.796303	-0.357005	0.304037	0.396054	0.380729
A_23_P91221	0.0319053	0.00532969	4.18243	up	PKIG	Homo sapiens protein kinase (cAMP-dependent, catalytic) inhibitor gamma (PKIG), transcript variant 1, mRNA [NM_181805]	protein kinase (cAMP-dependent, catalytic) inhibitor gamma	11142	-1.04189	-0.824101	-0.679909	1.02245	0.895742	1.03363	4.18243	3.29401	3.27964
A_24_P222599	0.0319053	0.00534299	2.40206	down	PDPK1	Homo sapiens 3-phosphoinositide dependent protein kinase-1 (PDPK1), transcript variant 1, mRNA [NM_002613]	3-phosphoinositide dependent protein kinase-1	5170	0.245594	0.187717	0.389918	-1.01868	-0.566645	-0.242501	0.41631	0.592808	0.645094
A_24_P277511	0.0319053	0.00534095	2.89855	down	HSPA4	heat shock 70kDa protein 4 [Source:HGNC Symbol;Acc:5237] [ENST00000304858]	heat shock 70kDa protein 4	3308	1.42744	1.58488	2.32108	-0.107893	0.571853	0.641397	0.345	0.495507	0.312152
A_24_P36299	0.0319053	0.00532416	3.20607	down	ARHGAP35	Homo sapiens Rho GTPase activating protein 35 (ARHGAP35), mRNA [NM_004491]	Rho GTPase activating protein 35	2909	0.0249484	0.702352	0.971959	-1.65586	-0.574677	-0.521549	0.311908	0.412644	0.355148
A_24_P388659	0.0319053	0.00531151	3.57137	up	ARHGAP24	Homo sapiens Rho GTPase activating protein 24 (ARHGAP24), transcript variant 1, mRNA [NM_001025616]	Rho GTPase activating protein 24	83478	-0.0399905	0.402393	-0.134059	1.79649	1.84057	0.59643	3.57137	2.70979	1.6592
A_24_P740705	0.0319053	0.00533413	2.23894	down	RPS19BP1	Homo sapiens ribosomal protein S19 binding protein 1 (RPS19BP1), mRNA [NM_194326]	ribosomal protein S19 binding protein 1	91582	0.282261	0.364511	0.538598	-0.880552	-0.281909	0.379409	0.446641	0.638864	0.895529
A_32_P130380	0.0319053	0.00533541	3.1236	up		Synthetic construct Homo sapiens gateway clone IMAGE:100020255 3' read PPP1R2 mRNA. [CU675742]			-1.10784	-1.41905	-1.09955	0.535372	0.325318	1.55214	3.1236	3.35048	6.28406
A_23_P11224	0.0319318	0.00535252	2.23227	down	MMGT1	Homo sapiens membrane magnesium transporter 1 (MMGT1), mRNA [NM_173470]	membrane magnesium transporter 1	93380	0.539942	0.408614	0.303617	-0.618569	-0.668856	-0.502771	0.447975	0.473859	0.571812
A_23_P140434	0.03195	0.00536911	6.70984	up	MYO5C	Homo sapiens myosin VC (MYO5C), mRNA [NM_018728]	myosin VC	55930	-0.474377	-0.819468	-1.29118	2.2719	-0.427338	-0.700546	6.70984	1.31233	1.50591
A_23_P19592	0.03195	0.00537086	3.66171	up	PGM3	Homo sapiens phosphoglucomutase 3 (PGM3), transcript variant 2, mRNA [NM_015599]	phosphoglucomutase 3	5238	2.85196	2.6728	2.56202	4.72448	3.27364	3.04627	3.66171	1.51661	1.39886
A_32_P114246	0.03195	0.00537013	2.55913	down	USP47	Homo sapiens ubiquitin specific peptidase 47 (USP47), mRNA [NM_017944]	ubiquitin specific peptidase 47	55031	0.2586	0.819714	0.876522	-1.09705	-0.397023	-0.734533	0.390758	0.430255	0.327359
A_23_P119753	0.0319766	0.00538229	2.94643	up	EHBP1	Homo sapiens EH domain binding protein 1 (EHBP1), transcript variant 1, mRNA [NM_015252]	EH domain binding protein 1	23301	0.964677	1.51968	1.05873	2.52365	2.54991	1.80891	2.94643	2.04235	1.68201
A_23_P28743	0.0319766	0.00538553	3.52306	up					0.669618	0.0836372	0.603537	2.48645	1.69156	1.88012	3.52306	3.04812	2.42264
A_24_P219971	0.0319873	0.00539491	3.0029	down	C20orf11	Homo sapiens chromosome 20 open reading frame 11 (C20orf11), mRNA [NM_017896]	chromosome 20 open reading frame 11	54994	0.220323	0.499034	0.274284	-1.36603	-0.845645	-1.14474	0.333011	0.393742	0.373966
A_24_P39101	0.0319873	0.00539753	2.35752	down	KCTD10	Homo sapiens potassium channel tetramerisation domain containing 10 (KCTD10), mRNA [NM_031954]	potassium channel tetramerisation domain containing 10	83892	0.654569	0.397456	0.577001	-0.582701	-0.289495	-0.23263	0.424175	0.621165	0.570528
A_23_P12514	0.0319986	0.00546843	3.0621	up	RHOC	Homo sapiens ras homolog gene family, member C (RHOC), transcript variant 1, mRNA [NM_175744]	ras homolog gene family, member C	389	0.431975	0.385291	0.093854	2.0465	1.88071	1.37044	3.0621	2.81946	2.42265
A_23_P143867	0.0319986	0.00543643	2.27805	up	TMF1	Homo sapiens TATA element modulatory factor 1 (TMF1), mRNA [NM_007114]	TATA element modulatory factor 1	7110	1.6364	1.60922	1.34936	2.8242	2.35395	2.20475	2.27805	1.67566	1.80924
A_23_P160449	0.0319986	0.0054749	5.108	up	PPP1R15B	Homo sapiens protein phosphatase 1, regulatory (inhibitor) subunit 15B (PPP1R15B), mRNA [NM_032833]	protein phosphatase 1, regulatory (inhibitor) subunit 15B	84919	0.770016	0.372118	-0.198329	3.12277	2.22766	1.97073	5.108	3.61887	4.49729
A_23_P163117	0.0319986	0.00541101	2.35609	down	C14orf169	Homo sapiens chromosome 14 open reading frame 169 (C14orf169), mRNA [NM_024644]	chromosome 14 open reading frame 169	79697	1.19854	0.423112	0.256248	-0.0378548	-0.375821	-1.15985	0.424433	0.574774	0.374725
A_23_P208393	0.0319986	0.00542617	2.24437	up					0.565904	0.564563	0.421655	1.73222	1.23241	1.68132	2.24437	1.5887	2.39439
A_23_P332190	0.0319986	0.0054679	2.61627	up	IRF8	Homo sapiens interferon regulatory factor 8 (IRF8), mRNA [NM_002163]	interferon regulatory factor 8	3394	1.31148	1.38543	1.00928	2.69899	2.27984	1.9213	2.61627	1.85885	1.88168
A_23_P58506	0.0319986	0.00542125	3.03675	down	ELL2	Homo sapiens elongation factor, RNA polymerase II, 2 (ELL2), mRNA [NM_012081]	elongation factor, RNA polymerase II, 2	22936	2.61636	2.66132	2.33584	1.01383	0.693181	0.431313	0.3293	0.255583	0.267104
A_24_P115621	0.0319986	0.00546274	2.74886	down	EIF4EBP2	Homo sapiens eukaryotic translation initiation factor 4E binding protein 2 (EIF4EBP2), mRNA [NM_004096]	eukaryotic translation initiation factor 4E binding protein 2	1979	0.00569811	0.180197	0.300855	-1.45314	-1.40385	-1.83908	0.363787	0.333544	0.22689
A_24_P117147	0.0319986	0.00544769	2.74104	up	KIR3DL1	Homo sapiens killer cell immunoglobulin-like receptor, three domains, long cytoplasmic tail, 1 (KIR3DL1), mRNA [NM_013289]	killer cell immunoglobulin-like receptor, three domains, long cytoplasmic tail, 1	3811	-2.08523	-1.89409	-2.22659	-0.6305	-0.138486	-0.917725	2.74104	3.37668	2.47746
A_24_P145633	0.0319986	0.00546672	2.64243	up	GPR37L1	Homo sapiens G protein-coupled receptor 37 like 1 (GPR37L1), mRNA [NM_004767]	G protein-coupled receptor 37 like 1	9283	-0.229897	-0.134266	-0.112212	1.17197	-0.0806336	0.218701	2.64243	1.03787	1.25781
A_24_P189533	0.0319986	0.00544917	4.43659	up	ENDOD1	Homo sapiens endonuclease domain containing 1 (ENDOD1), mRNA [NM_015036]	endonuclease domain containing 1	23052	-0.435337	-0.435719	-1.38125	1.71411	1.58232	0.987307	4.43659	4.05034	5.16423
A_24_P22746	0.0319986	0.00546425	6.53561	down	ZADH2	Homo sapiens zinc binding alcohol dehydrogenase domain containing 2 (ZADH2), mRNA [NM_175907]	zinc binding alcohol dehydrogenase domain containing 2	284273	0.515062	0.881575	1.02662	-2.19326	-0.526758	-0.339966	0.153008	0.376747	0.387809
A_24_P368575	0.0319986	0.00543916	3.08067	down	SLC4A7	Homo sapiens solute carrier family 4, sodium bicarbonate cotransporter, member 7 (SLC4A7), mRNA [NM_003615]	solute carrier family 4, sodium bicarbonate cotransporter, member 7	9497	0.770289	1.33197	2.16913	-0.852954	-1.06734	-1.54086	0.324605	0.189555	0.0764156
A_24_P411899	0.0319986	0.005476	3.67677	up	RNF19A	Homo sapiens ring finger protein 19A (RNF19A), transcript variant 1, mRNA [NM_183419]	ring finger protein 19A	25897	1.31692	0.890375	0.732378	3.19536	2.5089	2.30701	3.67677	3.07061	2.9786
A_32_P127542	0.0319986	0.00544665	2.676	down		Homo sapiens cDNA: FLJ20863 fis, clone ADKA01804. [AK024516]			0.243426	-0.167269	0.125475	-1.17665	-1.01711	-0.809976	0.373692	0.554847	0.522879
A_23_P7282	0.0320098	0.00548302	3.71324	down	ELMOD2	Homo sapiens ELMO/CED-12 domain containing 2 (ELMOD2), mRNA [NM_153702]	ELMO/CED-12 domain containing 2	255520	1.37612	1.6161	1.77571	-0.516557	0.187833	0.311345	0.269307	0.371577	0.362394
A_24_P586264	0.032018	0.00549156	10.7804	up		H.sapiens mRNA (clone ICRFp507I1077). [Z69892]			-1.37285	-0.504468	-1.1582	2.05749	2.37047	1.25463	10.7804	7.33573	5.32519
A_24_P928439	0.032018	0.00549974	2.70601	down		DB365607 NT2RP2 Homo sapiens cDNA clone NT2RP2003447 3', mRNA sequence [DB365607]			0.373586	0.0465373	0.654144	-1.06258	-0.985469	-0.324749	0.369548	0.48903	0.507369
A_32_P42075	0.032018	0.00549787	2.4902	up	C7orf28B	Homo sapiens chromosome 7 open reading frame 28B (C7orf28B), mRNA [NM_198097]	chromosome 7 open reading frame 28B	221960	0.42096	0.724398	0.64265	1.73722	1.63044	1.47944	2.4902	1.8739	1.78608
A_23_P104692	0.0322576	0.00558646	2.30699	down	PELI3	Homo sapiens pellino homolog 3 (Drosophila) (PELI3), transcript variant 1, mRNA [NM_145065]	pellino homolog 3 (Drosophila)	246330	-0.8293	-0.221257	0.192841	-2.03531	-1.49523	-1.06145	0.433466	0.413519	0.419201
A_23_P145175	0.0322576	0.00557999	4.61632	down	ZNF318	Homo sapiens zinc finger protein 318 (ZNF318), mRNA [NM_014345]	zinc finger protein 318	24149	0.751954	0.844429	0.689218	-1.45479	-0.487285	-0.245798	0.216623	0.397296	0.523037
A_23_P16423	0.0322576	0.0055723	3.78106	down	ZBTB7A	Homo sapiens mRNA; cDNA DKFZp547O146 (from clone DKFZp547O146). [AL390151]	zinc finger and BTB domain containing 7A	51341	-1.87062	-1.82326	-1.33611	-3.78941	-3.00692	-2.47926	0.264476	0.440235	0.452771
A_23_P27285	0.0322576	0.00557146	3.19746	down	MPPE1	Homo sapiens metallophosphoesterase 1 (MPPE1), transcript variant 1, mRNA [NM_023075]	metallophosphoesterase 1	65258	-1.62903	-1.19237	-1.286	-3.30595	-2.21744	-1.86574	0.312749	0.491387	0.669085
A_23_P5266	0.0322576	0.00558721	3.35742	down	MRPL34	Homo sapiens mitochondrial ribosomal protein L34 (MRPL34), nuclear gene encoding mitochondrial protein, mRNA [NM_023937]	mitochondrial ribosomal protein L34	64981	0.0262152	0.493164	0.703507	-1.72114	-0.737695	0.0895379	0.297848	0.426064	0.653397
A_24_P123720	0.0322576	0.00557231	2.42241	down	SEC63	Homo sapiens SEC63 homolog (S. cerevisiae) (SEC63), mRNA [NM_007214]	SEC63 homolog (S. cerevisiae)	11231	0.765746	0.609703	0.690236	-0.510697	-0.816636	-1.35942	0.412812	0.372074	0.241542
A_24_P245815	0.0322576	0.00554787	4.03816	up	ASPHD2	Homo sapiens aspartate beta-hydroxylase domain containing 2 (ASPHD2), mRNA [NM_020437]	aspartate beta-hydroxylase domain containing 2	57168	-1.42302	-0.734944	-0.523265	0.590673	0.378025	1.49923	4.03816	2.1629	4.06286
A_24_P337796	0.0322576	0.00557356	4.76417	up	STK17A	Homo sapiens serine/threonine kinase 17a (STK17A), mRNA [NM_004760]	serine/threonine kinase 17a	9263	-0.836623	-1.56885	-1.57626	1.4156	1.47767	1.44717	4.76417	8.26217	8.13097
A_24_P418086	0.0322576	0.00556459	3.47801	up	RBM34	Homo sapiens RNA binding motif protein 34 (RBM34), transcript variant 1, mRNA [NM_015014]	RNA binding motif protein 34	23029	1.14672	1.36814	1.18876	2.94498	2.62624	2.81712	3.47801	2.3918	3.09162
A_23_P218743	0.0322834	0.00559682	4.32505	up	AGPAT3	Homo sapiens 1-acylglycerol-3-phosphate O-acyltransferase 3 (AGPAT3), transcript variant 1, mRNA [NM_020132]	1-acylglycerol-3-phosphate O-acyltransferase 3	56894	0.157048	0.116854	0.0428448	2.26976	1.47943	1.47705	4.32505	2.57143	2.70234
A_23_P110005	0.0323007	0.00560935	2.91813	down	NICN1	Homo sapiens nicolin 1 (NICN1), mRNA [NM_032316]	nicolin 1	84276	0.298472	0.0929361	0.605801	-1.24657	-1.08594	0.309098	0.342686	0.441696	0.814111
A_23_P152516	0.0323007	0.00562558	2.78458	up	H3F3B	Homo sapiens H3 histone, family 3B (H3.3B) (H3F3B), mRNA [NM_005324]	H3 histone, family 3B (H3.3B)	3021	-0.625237	-0.554294	-0.95077	0.852222	0.829472	0.394263	2.78458	2.60949	2.54036
A_23_P52647	0.0323007	0.00562046	7.4906	up	EHD1	Homo sapiens EH-domain containing 1 (EHD1), mRNA [NM_006795]	EH-domain containing 1	10938	-1.68405	-2.79523	-2.80966	1.22103	0.103122	-0.360152	7.4906	7.45572	5.46229
A_24_P291231	0.0323007	0.00561805	4.27825	down	PER3	Homo sapiens period homolog 3 (Drosophila) (PER3), mRNA [NM_016831]	period homolog 3 (Drosophila)	8863	2.43905	1.81946	3.21028	0.342031	0.862015	0.750635	0.23374	0.514968	0.181791
A_24_P64329	0.0323007	0.0056209	2.93933	down	STK32C	Homo sapiens serine/threonine kinase 32C (STK32C), mRNA [NM_173575]	serine/threonine kinase 32C	282974	-0.536674	-0.244027	-0.633149	-2.09216	-1.19019	-2.31088	0.340214	0.519011	0.312574
A_23_P148484	0.0323215	0.00563435	2.57565	up	RLIM	Homo sapiens ring finger protein, LIM domain interacting (RLIM), transcript variant 1, mRNA [NM_016120]	ring finger protein, LIM domain interacting	51132	0.664572	0.375755	0.263038	2.02951	1.33516	1.0403	2.57565	1.94451	1.71387
A_24_P5026	0.0323324	0.00564152	5.7349	down	PPP2R5E	protein phosphatase 2, regulatory subunit B', epsilon isoform [Source:HGNC Symbol;Acc:9313] [ENST00000337537]	protein phosphatase 2, regulatory subunit B', epsilon isoform	5529	-0.328046	-0.182437	0.511493	-2.84781	-2.40356	-1.84109	0.174371	0.214474	0.195795
A_32_P18475	0.0323324	0.00564656	3.88226	down		Homo sapiens chromosome 6 mRNA sequence. [FJ159850]			1.69298	1.25218	1.52965	-0.263912	-1.36591	-0.48242	0.257582	0.162884	0.247916
A_23_P430792	0.0324474	0.00567886	7.04123	up	C17orf66	Homo sapiens chromosome 17 open reading frame 66 (C17orf66), mRNA [NM_152781]	chromosome 17 open reading frame 66	256957	-2.35263	-2.53355	-2.70013	0.463201	0.947508	1.32753	7.04123	11.1662	16.3097
A_24_P382765	0.0324474	0.00568735	2.41942	down	NHP2L1	Homo sapiens NHP2 non-histone chromosome protein 2-like 1 (S. cerevisiae) (NHP2L1), transcript variant 1, mRNA [NM_005008]	NHP2 non-histone chromosome protein 2-like 1 (S. cerevisiae)	4809	-1.48029	-0.965451	-1.04711	-2.75496	-2.20889	-2.5422	0.413322	0.422365	0.354758
A_32_P156476	0.0324474	0.00568502	4.14747	up					0.133007	1.03658	0.456813	2.18524	1.31785	0.65704	4.14747	1.21527	1.14888
A_32_P38426	0.0324474	0.00568604	2.4016	down	C10orf46	Homo sapiens chromosome 10 open reading frame 46 (C10orf46), mRNA [NM_153810]	chromosome 10 open reading frame 46	143384	0.465616	0.203993	0.748429	-0.798379	-0.518144	-0.212253	0.41639	0.606199	0.513814
A_23_P213959	0.0324479	0.00570297	4.99714	down	PPARGC1B	Homo sapiens peroxisome proliferator-activated receptor gamma, coactivator 1 beta (PPARGC1B), transcript variant 1, mRNA [NM_133263]	peroxisome proliferator-activated receptor gamma, coactivator 1 beta	133522	0.260894	0.441292	1.33311	-2.06021	-1.23592	0.113046	0.200114	0.312686	0.429263
A_23_P361448	0.0324479	0.00570146	5.84192	up	SESN3	Homo sapiens sestrin 3 (SESN3), mRNA [NM_144665]	sestrin 3	143686	-0.142917	-0.077975	-1.20159	2.40353	2.04601	0.635212	5.84192	4.35895	3.57216
A_24_P930707	0.0324479	0.00569841	3.0091	down					-1.10296	-0.871329	-0.166532	-2.6923	-2.13835	-1.62415	0.332325	0.415518	0.364093
A_23_P110492	0.0324514	0.00570876	3.7845	down	MARCH6	Homo sapiens membrane-associated ring finger (C3HC4) 6 (MARCH6), mRNA [NM_005885]	membrane-associated ring finger (C3HC4) 6	10299	-0.566807	-0.494373	0.00711375	-2.48691	-2.18398	-2.02682	0.264236	0.310012	0.244189
A_23_P217972	0.032455	0.00572984	2.12233	up	CCDC82	Homo sapiens HSPC048 mRNA, complete cds. [AF161533]	coiled-coil domain containing 82	79780	0.276956	0.155092	-0.0314306	1.3626	0.743812	0.814614	2.12233	1.50391	1.79757
A_23_P304054	0.032455	0.00571552	2.88834	down	C18orf49	Homo sapiens cDNA FLJ20222 fis, clone COLF5031. [AK000229]	chromosome 18 open reading frame 49	400653	1.50249	0.868545	1.02358	-0.0277536	-0.0742022	0.0310434	0.346219	0.520241	0.502593
A_23_P361614	0.032455	0.00573009	3.05084	up	HLA-G	major histocompatibility complex, class I, G [Source:HGNC Symbol;Acc:4964] [ENST00000478108]	major histocompatibility complex, class I, G	3135	-2.48428	-1.95659	-2.34388	-0.875079	-0.39823	-1.47414	3.05084	2.94518	1.82735
A_24_P134319	0.032455	0.00572496	3.61284	down	ADNP	activity-dependent neuroprotector homeobox [Source:HGNC Symbol;Acc:15766] [ENST00000349014]	activity-dependent neuroprotector homeobox	23394	-0.764995	-0.589857	-0.264674	-2.61813	-2.37114	-2.27606	0.276791	0.290925	0.248034
A_23_P256445	0.0324746	0.00573873	2.84498	up	VCPIP1	Homo sapiens valosin containing protein (p97)/p47 complex interacting protein 1 (VCPIP1), mRNA [NM_025054]	valosin containing protein (p97)/p47 complex interacting protein 1	80124	-0.788737	-0.823543	-1.10316	0.719679	0.166884	0.403915	2.84498	1.98677	2.84232
A_23_P78268	0.0326205	0.00577352	2.54681	down	GLOD4	Homo sapiens glyoxalase domain containing 4 (GLOD4), mRNA [NM_016080]	glyoxalase domain containing 4	51031	0.654909	0.519534	0.918986	-0.693783	-0.256829	-0.0127811	0.392648	0.583837	0.524216
A_23_P82316	0.0326205	0.00578013	2.16637	up	PRKRIP1	Homo sapiens PRKR interacting protein 1 (IL11 inducible) (PRKRIP1), mRNA [NM_024653]	PRKR interacting protein 1 (IL11 inducible)	79706	-0.652144	-0.849055	-0.670682	0.463134	-0.0666809	0.079812	2.16637	1.71996	1.68237
A_32_P37974	0.0326205	0.00577772	3.83687	down	LRRC58	Homo sapiens leucine rich repeat containing 58 (LRRC58), mRNA [NM_001099678]	leucine rich repeat containing 58	116064	1.50133	1.21646	1.56872	-0.4386	0.110692	0.327264	0.260629	0.464655	0.422945
A_23_P218086	0.032626	0.00578629	8.36969	down	TPCN1	Homo sapiens two pore segment channel 1 (TPCN1), transcript variant 1, mRNA [NM_001143819]	two pore segment channel 1	53373	0.498731	0.704356	0.965138	-2.56644	-2.42937	-3.15457	0.119479	0.113934	0.0575235
A_23_P152002	0.0326398	0.00579818	9.653	up	BCL2A1	Homo sapiens BCL2-related protein A1 (BCL2A1), transcript variant 1, mRNA [NM_004049]	BCL2-related protein A1	597	0.223556	-1.30311	-0.435797	3.49453	2.50797	2.23526	9.653	14.0363	6.36896
A_23_P26583	0.0326398	0.00580093	3.56258	up	NLRC5	Homo sapiens NLR family, CARD domain containing 5 (NLRC5), mRNA [NM_032206]	NLR family, CARD domain containing 5	84166	-2.24104	-1.97147	-2.2789	-0.408111	-0.52487	-0.211629	3.56258	2.72565	4.19092
A_24_P251841	0.0326398	0.00581478	5.44835	down	SETD7	Homo sapiens SET domain containing (lysine methyltransferase) 7 (SETD7), mRNA [NM_030648]	SET domain containing (lysine methyltransferase) 7	80854	2.58376	2.66089	2.78138	0.137936	0.742191	1.22643	0.183542	0.264493	0.34034
A_32_P116399	0.0326398	0.00581455	2.86711	up	TLK2	Homo sapiens tousled-like kinase 2 (TLK2), transcript variant A, mRNA [NM_006852]	tousled-like kinase 2	11011	-0.416799	-0.888749	-0.736244	1.1028	0.421281	0.52672	2.86711	2.47947	2.39988
A_32_P233457	0.0326398	0.00581066	3.67615	down		AGENCOURT_6808794 NIH_MGC_71 Homo sapiens cDNA clone IMAGE:5784515 5', mRNA sequence [BQ050540]			1.57313	0.625073	0.85141	-0.305069	0.102958	0.280202	0.272024	0.69635	0.673053
A_23_P105794	0.0326435	0.00587589	8.63182	up	EPSTI1	Homo sapiens epithelial stromal interaction 1 (breast) (EPSTI1), transcript variant 2, mRNA [NM_033255]	epithelial stromal interaction 1 (breast)	94240	1.17771	1.5881	0.162272	4.28737	4.2562	4.25706	8.63182	6.35591	17.0866
A_23_P11874	0.0326435	0.00586748	4.71308	up	MPZL1	Homo sapiens myelin protein zero-like 1 (MPZL1), transcript variant 1, mRNA [NM_003953]	myelin protein zero-like 1	9019	1.56878	1.53145	1.25169	3.80545	3.39267	3.53286	4.71308	3.63315	4.8607
A_23_P128408	0.0326435	0.00587791	2.25242	down	TRIAP1	Homo sapiens TP53 regulated inhibitor of apoptosis 1 (TRIAP1), mRNA [NM_016399]	TP53 regulated inhibitor of apoptosis 1	51499	1.13002	0.807177	1.24696	-0.0414522	-0.222859	0.13398	0.443968	0.489698	0.462339
A_23_P131954	0.0326435	0.00586424	2.91882	down	SNX5	Homo sapiens sorting nexin 5 (SNX5), transcript variant 2, mRNA [NM_014426]	sorting nexin 5	27131	0.9517	1.16283	1.26949	-0.593685	0.0670739	-0.208538	0.342604	0.467891	0.35898
A_23_P144622	0.0326435	0.00585603	4.5311	down	GNPDA1	Homo sapiens glucosamine-6-phosphate deaminase 1 (GNPDA1), mRNA [NM_005471]	glucosamine-6-phosphate deaminase 1	10007	2.06615	2.00498	1.93952	-0.113715	0.549412	0.93138	0.220697	0.364611	0.497187
A_23_P153320	0.0326435	0.0058647	3.8747	up	ICAM1	Homo sapiens intercellular adhesion molecule 1 (ICAM1), mRNA [NM_000201]	intercellular adhesion molecule 1	3383	1.5839	1.1445	1.16421	3.53798	3.27612	3.66037	3.8747	4.38209	5.64181
A_23_P26697	0.0326435	0.00585878	3.76638	down	TRIM47	Homo sapiens tripartite motif containing 47 (TRIM47), mRNA [NM_033452]	tripartite motif containing 47	91107	2.04845	1.66817	1.91913	0.13527	0.797314	1.21505	0.265507	0.546824	0.613832
A_23_P396353	0.0326435	0.00587287	3.70446	down	NIN	Homo sapiens ninein (GSK3B interacting protein) (NIN), transcript variant 2, mRNA [NM_020921]	ninein (GSK3B interacting protein)	51199	-0.647896	0.0056194	0.191363	-2.53716	-1.27756	-1.33943	0.269945	0.410889	0.346087
A_23_P44083	0.0326435	0.00582078	2.79899	up	GFPT1	Homo sapiens glutamine--fructose-6-phosphate transaminase 1 (GFPT1), mRNA [NM_002056]	glutamine--fructose-6-phosphate transaminase 1	2673	1.19579	1.43156	1.00664	2.6807	1.94014	1.87766	2.79899	1.42264	1.82894
A_23_P52101	0.0326435	0.0058506	4.01334	down	CYB5R1	Homo sapiens cytochrome b5 reductase 1 (CYB5R1), mRNA [NM_016243]	cytochrome b5 reductase 1	51706	1.13434	1.27836	1.66322	-0.870462	-0.758556	-0.502157	0.249169	0.243685	0.222924
A_23_P80684	0.0326435	0.00587025	2.99969	down	PHF7	Homo sapiens PHD finger protein 7 (PHF7), transcript variant 2, mRNA [NM_173341]	PHD finger protein 7	51533	1.22038	1.66541	1.75499	-0.364438	0.00457327	0.568634	0.333368	0.316256	0.439411
A_32_P47874	0.0326435	0.00583394	4.10561	up					0.0476074	0.051626	0.427186	2.08521	1.55504	1.25666	4.10561	2.83512	1.77703
A_24_P4678	0.0326656	0.0058871	2.8499	down	ACAD8	Homo sapiens acyl-CoA dehydrogenase family, member 8 (ACAD8), nuclear gene encoding mitochondrial protein, mRNA [NM_014384]	acyl-CoA dehydrogenase family, member 8	27034	0.423923	0.419806	1.01658	-1.08699	-0.630749	-0.0887766	0.35089	0.482782	0.464787
A_24_P287785	0.0326658	0.00589235	5.98654	down	AMDHD2	amidohydrolase domain containing 2 [Source:HGNC Symbol;Acc:24262] [ENST00000302956]	amidohydrolase domain containing 2	51005	0.50885	0.758162	0.705763	-2.07287	-0.97528	-0.895251	0.167041	0.300734	0.329645
A_23_P12079	0.0326695	0.0059002	2.40397	down	KCNC4	Homo sapiens potassium voltage-gated channel, Shaw-related subfamily, member 4 (KCNC4), transcript variant 3, mRNA [NM_001039574]	potassium voltage-gated channel, Shaw-related subfamily, member 4	3749	1.11862	1.23407	0.483485	-0.146797	-0.886806	-0.449976	0.415979	0.229907	0.523601
A_24_P920278	0.0326695	0.0059042	2.39912	up		Homo sapiens cDNA FLJ46080 fis, clone TESTI2004971. [AK127966]			-0.65218	-0.0289863	-0.18465	0.610322	-0.541158	0.198315	2.39912	0.701166	1.30402
A_32_P186027	0.0326695	0.00590864	4.63066	down	ANP32A	Homo sapiens acidic (leucine-rich) nuclear phosphoprotein 32 family, member A (ANP32A), mRNA [NM_006305]	acidic (leucine-rich) nuclear phosphoprotein 32 family, member A	8125	-1.69659	-0.938003	-0.378722	-3.90781	-2.49818	-2.52025	0.215952	0.339108	0.226639
A_23_P368934	0.0327319	0.0059308	2.6929	down	FBRSL1	Homo sapiens fibrosin-like 1 (FBRSL1), mRNA [NM_001142641]	fibrosin-like 1	57666	-1.46085	-1.32724	-1.1514	-2.89001	-2.26773	-2.49966	0.371347	0.521055	0.392768
A_23_P382188	0.0327319	0.00593559	2.21229	up	STAP2	Homo sapiens signal transducing adaptor family member 2 (STAP2), transcript variant 2, mRNA [NM_001013841]	signal transducing adaptor family member 2	55620	0.724864	0.89808	0.996113	1.8704	2.34301	2.44776	2.21229	2.72249	2.73521
A_24_P82957	0.0327319	0.00593383	2.294	up	RNF114	Homo sapiens ring finger protein 114 (RNF114), mRNA [NM_018683]	ring finger protein 114	55905	-0.369368	0.113319	0.427102	0.828498	1.23017	1.65488	2.294	2.16874	2.34206
A_24_P926400	0.0327342	0.00594123	4.36748	down	GGA1	Homo sapiens golgi-associated, gamma adaptin ear containing, ARF binding protein 1 (GGA1), transcript variant 3, mRNA [NM_001001561]	golgi-associated, gamma adaptin ear containing, ARF binding protein 1	26088	-0.291413	-0.96292	-0.179229	-2.41821	-2.14066	-1.16526	0.228965	0.442043	0.504865
A_24_P217834	0.0327851	0.00596616	2.1271	up	HIST1H3D	Homo sapiens histone cluster 1, H3d (HIST1H3D), mRNA [NM_003530]	histone cluster 1, H3d	8351	-2.39416	-2.22866	-2.65112	-1.30527	-1.28909	-1.51295	2.1271	1.91795	2.20102
A_24_P323148	0.0327851	0.00596601	5.58656	up	LYPD5	Homo sapiens LY6/PLAUR domain containing 5 (LYPD5), transcript variant B, mRNA [NM_182573]	LY6/PLAUR domain containing 5	284348	1.1417	0.850592	2.05372	3.62366	3.20323	2.00158	5.58656	5.10759	0.964508
A_24_P722473	0.0327851	0.00595829	3.07557	down					-0.723185	-2.45766	-0.597698	-2.34404	-2.14772	-1.28943	0.325143	1.23965	0.619111
A_23_P18102	0.0327893	0.00598022	3.12083	up	SENP5	Homo sapiens SUMO1/sentrin specific peptidase 5 (SENP5), mRNA [NM_152699]	SUMO1/sentrin specific peptidase 5	205564	0.836081	-0.00026382	0.129287	2.47801	1.71534	1.39706	3.12083	3.28434	2.4079
A_24_P110887	0.0327893	0.00598262	3.52517	up	KIAA2018	Homo sapiens KIAA2018 (KIAA2018), mRNA [NM_001009899]	KIAA2018	205717	0.224345	0.124799	1.13512	2.04204	0.483009	0.179763	3.52517	1.28183	0.515713
A_24_P290527	0.0327893	0.00597672	2.54553	up	ZFX	Homo sapiens zinc finger protein, X-linked (ZFX), transcript variant 1, mRNA [NM_003410]	zinc finger protein, X-linked	7543	-0.554762	-0.935146	0.0218884	0.793205	0.242369	0.17932	2.54553	2.26187	1.1153
A_23_P103496	0.0329881	0.0060426	27.7304	up	GBP4	Homo sapiens guanylate binding protein 4 (GBP4), mRNA [NM_052941]	guanylate binding protein 4	115361	-1.38462	-2.25173	-3.13539	3.40877	3.09605	4.24772	27.7304	40.7231	166.931
A_23_P53329	0.0329881	0.00603929	3.85874	up	FLJ13224	Homo sapiens hypothetical LOC79857 (FLJ13224), non-coding RNA [NR_026806]	hypothetical LOC79857	79857	-1.8189	-1.90586	-1.93914	0.129232	-0.444844	-0.569435	3.85874	2.75303	2.58418
A_24_P360763	0.0329881	0.00603547	2.19576	up	CREM	Homo sapiens cAMP responsive element modulator (CREM), transcript variant 2, mRNA [NM_001881]	cAMP responsive element modulator	1390	1.25371	1.18162	1.0213	2.38843	2.01167	1.77492	2.19576	1.77775	1.68601
A_32_P148745	0.0329881	0.00604519	3.3882	up	VWDE	Homo sapiens von Willebrand factor D and EGF domains (VWDE), mRNA [NM_001135924]	von Willebrand factor D and EGF domains	221806	-0.448134	-0.814111	-0.736241	1.31238	1.23105	0.957527	3.3882	4.12718	3.235
A_32_P489130	0.0329881	0.00603126	2.59327	up	BRWD3	Homo sapiens bromodomain and WD repeat domain containing 3 (BRWD3), mRNA [NM_153252]	bromodomain and WD repeat domain containing 3	254065	0.125858	0.34919	-0.0760118	1.50063	0.900639	0.682555	2.59327	1.46556	1.69181
A_23_P206041	0.0330051	0.00605884	3.05808	down	MAN2A2	Homo sapiens mannosidase, alpha, class 2A, member 2 (MAN2A2), mRNA [NM_006122]	mannosidase, alpha, class 2A, member 2	4122	-1.07231	-0.413989	-0.177468	-2.68494	-2.1419	-2.31799	0.327002	0.30189	0.226797
A_23_P252704	0.0330051	0.00605644	2.1766	down	ZNF706	Homo sapiens zinc finger protein 706 (ZNF706), transcript variant 1, mRNA [NM_001042510]	zinc finger protein 706	51123	1.65744	1.28922	1.47493	0.53536	0.809567	0.779161	0.459432	0.717149	0.617379
A_23_P163782	0.0330527	0.00607284	4.03724	up	MT1H	Homo sapiens metallothionein 1H (MT1H), mRNA [NM_005951]	metallothionein 1H	4496	0.645289	0.242428	1.88912	2.65866	2.45953	4.24865	4.03724	4.64959	5.13204
A_23_P131646	0.0332512	0.00613531	2.05032	down	RPIA	Homo sapiens ribose 5-phosphate isomerase A (RPIA), mRNA [NM_144563]	ribose 5-phosphate isomerase A	22934	-0.910164	-1.24067	-1.06763	-1.94601	-1.55092	-1.75992	0.48773	0.806503	0.618874
A_23_P168868	0.0332512	0.00612389	2.57864	down	PTDSS1	Homo sapiens phosphatidylserine synthase 1 (PTDSS1), mRNA [NM_014754]	phosphatidylserine synthase 1	9791	0.779455	1.04574	0.741199	-0.587157	0.0821787	0.12516	0.387801	0.512788	0.65246
A_24_P187993	0.0332512	0.00611945	5.48817	up	ELMO2	Homo sapiens engulfment and cell motility 2 (ELMO2), transcript variant 2, mRNA [NM_182764]	engulfment and cell motility 2	63916	0.413447	1.16628	0.571672	2.86977	3.3008	3.77183	5.48817	4.3909	9.19062
A_24_P221770	0.0332512	0.0061368	2.8414	up	NAA30	Homo sapiens N(alpha)-acetyltransferase 30, NatC catalytic subunit (NAA30), mRNA [NM_001011713]	N(alpha)-acetyltransferase 30, NatC catalytic subunit	122830	0.933097	0.732309	0.413491	2.4397	2.16891	1.71818	2.8414	2.70683	2.47031
A_24_P404953	0.0332512	0.00612534	3.27824	up	RBMXL1	Homo sapiens RNA binding motif protein, X-linked-like 1 (RBMXL1), transcript variant 1, mRNA [NM_001162536]	RNA binding motif protein, X-linked-like 1	494115	-0.241787	0.273571	0.0761528	1.47114	1.30397	1.22253	3.27824	2.04259	2.21357
A_32_P150040	0.0332512	0.00614114	2.51165	down		full-length cDNA clone CS0DF003YF10 of Fetal brain of Homo sapiens (human). [CR606969]			-0.762677	-0.558477	-0.70731	-2.09131	-1.79984	-1.80765	0.398145	0.422974	0.466405
A_23_P117743	0.033253	0.00614677	2.26229	up	ASB7	Homo sapiens ankyrin repeat and SOCS box containing 7 (ASB7), transcript variant 1, mRNA [NM_024708]	ankyrin repeat and SOCS box containing 7	140460	0.13208	-0.405767	-0.501576	1.30987	0.61644	0.447062	2.26229	2.03102	1.93005
A_23_P76573	0.0333135	0.00617388	3.27746	down	ARL11	Homo sapiens ADP-ribosylation factor-like 11 (ARL11), mRNA [NM_138450]	ADP-ribosylation factor-like 11	115761	-0.128993	-0.0746422	0.0105419	-1.84157	-0.808312	-0.0815986	0.305114	0.601372	0.93813
A_24_P115774	0.0333135	0.00616526	2.2698	up	BIRC2	Homo sapiens baculoviral IAP repeat containing 2 (BIRC2), mRNA [NM_001166]	baculoviral IAP repeat containing 2	329	1.13724	0.708396	0.475778	2.3198	2.40369	2.19265	2.2698	3.23844	3.28723
A_32_P209163	0.0333135	0.00617354	3.57662	up					-1.12176	-1.33205	-2.13743	0.716836	-0.908175	-1.66787	3.57662	1.34153	1.38468
A_23_P254702	0.0334087	0.00620219	3.2113	up	DEK	Homo sapiens DEK oncogene (DEK), transcript variant 1, mRNA [NM_003472]	DEK oncogene	7913	1.48497	1.59386	1.53259	3.16813	2.89082	2.14699	3.2113	2.4571	1.53092
A_23_P39550	0.0334087	0.00619941	5.09084	down	TMEM163	Homo sapiens transmembrane protein 163 (TMEM163), mRNA [NM_030923]	transmembrane protein 163	81615	3.15616	3.29424	1.97521	0.808258	0.493825	0.804939	0.196431	0.143546	0.444338
A_24_P76512	0.033433	0.00621204	2.60046	down	FLJ30064	Homo sapiens cDNA FLJ30064 fis, clone ADRGL2000323. [AK054626]	hypothetical protein LOC644975	644975	-0.465001	-0.0921117	1.26363	-1.84377	-1.28542	-0.261158	0.384547	0.437298	0.34753
A_23_P124642	0.0334807	0.00623979	4.30907	up	RASGRP1	Homo sapiens RAS guanyl releasing protein 1 (calcium and DAG-regulated) (RASGRP1), transcript variant 1, mRNA [NM_005739]	RAS guanyl releasing protein 1 (calcium and DAG-regulated)	10125	-2.62176	-2.60052	-2.54685	-0.51438	-0.449745	-0.0323435	4.30907	4.44065	5.71402
A_23_P147845	0.0334807	0.00625276	2.23818	down	PDXDC1	Homo sapiens pyridoxal-dependent decarboxylase domain containing 1 (PDXDC1), mRNA [NM_015027]	pyridoxal-dependent decarboxylase domain containing 1	23042	1.20282	1.33875	1.59092	0.0404968	0.529293	0.458614	0.446791	0.570595	0.456186
A_23_P19192	0.0334807	0.00623278	3.04803	down	LYPLA1	Homo sapiens lysophospholipase I (LYPLA1), mRNA [NM_006330]	lysophospholipase I	10434	0.58513	0.0501976	0.595567	-1.02275	-0.376129	0.108003	0.328081	0.744154	0.713228
A_24_P170717	0.0334807	0.00624676	3.91877	up	SSC5D	Homo sapiens cDNA FLJ35258 fis, clone PROST2004146. [AK092577]	scavenger receptor cysteine rich domain containing (5 domains)	284297	-0.606614	-0.709274	-0.383224	1.36379	0.00899553	-0.56463	3.91877	1.64521	0.881843
A_24_P217904	0.0334807	0.00625293	6.23926	down	TRERF1	Homo sapiens transcriptional regulating factor 1 (TRERF1), mRNA [NM_033502]	transcriptional regulating factor 1	55809	-0.670604	0.755451	0.941821	-3.31198	-2.68203	-3.75358	0.160276	0.0923031	0.0385962
A_32_P14201	0.0334807	0.00622704	2.61572	down	TTC3P1	Homo sapiens tetratricopeptide repeat domain 3 pseudogene 1 (TTC3P1), non-coding RNA [NR_030737]	tetratricopeptide repeat domain 3 pseudogene 1	286495	0.446075	0.312777	1.03447	-0.941132	-1.05524	-0.971661	0.382304	0.387423	0.24894
A_32_P157213	0.033488	0.00625964	4.27023	up					-2.98292	-2.82435	-2.44336	-0.888606	-2.36163	-2.14673	4.27023	1.37814	1.22827
A_23_P253622	0.033504	0.00627867	2.58624	down	ANKRD36B	Homo sapiens cDNA: FLJ21281 fis, clone COL01904. [AK024934]	ankyrin repeat domain 36B	57730	-1.81979	-2.51872	-1.91273	-3.19064	-3.30628	-2.99902	0.386662	0.579323	0.470972
A_24_P506726	0.033504	0.00626824	4.05474	down		Homo sapiens cDNA FLJ12874 fis, clone NT2RP2003769. [AK022936]			1.51208	1.34004	1.73282	-0.507529	-0.489622	-0.205986	0.246625	0.281331	0.260831
A_24_P918397	0.033504	0.00627464	4.43283	up	SLC25A28	Homo sapiens solute carrier family 25, member 28 (SLC25A28), mRNA [NM_031212]	solute carrier family 25, member 28	81894	-0.45329	-0.681252	-0.888593	1.69494	1.39206	1.65107	4.43283	4.20853	5.81452
A_23_P111452	0.0336442	0.00636665	3.6446	down	AGAP3	Homo sapiens ArfGAP with GTPase domain, ankyrin repeat and PH domain 3 (AGAP3), transcript variant 1, mRNA [NM_031946]	ArfGAP with GTPase domain, ankyrin repeat and PH domain 3	116988	1.91203	1.96271	2.2223	0.0462685	0.996686	1.57207	0.274378	0.511916	0.63718
A_23_P131924	0.0336442	0.00635144	4.96687	up	ADRA1D	Homo sapiens adrenergic, alpha-1D-, receptor (ADRA1D), mRNA [NM_000678]	adrenergic, alpha-1D-, receptor	146	0.316182	0.43861	-0.143955	2.62852	1.54924	0.739855	4.96687	2.1594	1.84524
A_23_P208293	0.0336442	0.00633756	2.47583	up	PVRL2	Homo sapiens poliovirus receptor-related 2 (herpesvirus entry mediator B) (PVRL2), transcript variant delta, mRNA [NM_001042724]	poliovirus receptor-related 2 (herpesvirus entry mediator B)	5819	2.04845	2.09369	2.64086	3.35637	3.20662	3.48307	2.47583	2.16285	1.79279
A_23_P210300	0.0336442	0.00636933	2.88852	down	ASXL2	Homo sapiens additional sex combs like 2 (Drosophila) (ASXL2), mRNA [NM_018263]	additional sex combs like 2 (Drosophila)	55252	-0.595281	-0.628132	-0.160479	-2.12561	-1.68413	-1.31641	0.346198	0.480965	0.448777
A_23_P436476	0.0336442	0.00636617	2.35634	up	RBM34	Homo sapiens RNA binding motif protein 34 (RBM34), transcript variant 1, mRNA [NM_015014]	RNA binding motif protein 34	23029	0.509401	0.640719	0.734449	1.74595	1.5084	1.70014	2.35634	1.82473	1.953
A_23_P47304	0.0336442	0.00632873	2.69586	up	CASP5	Homo sapiens caspase 5, apoptosis-related cysteine peptidase (CASP5), transcript variant a, mRNA [NM_004347]	caspase 5, apoptosis-related cysteine peptidase	838	-0.215821	-0.673273	-1.05439	1.21492	0.915857	0.972754	2.69586	3.00868	4.07597
A_24_P278393	0.0336442	0.00634851	3.92067	up	CREM	Homo sapiens cAMP responsive element modulator (CREM), transcript variant 19, mRNA [NM_183013]	cAMP responsive element modulator	1390	1.20243	1.08985	0.727512	3.17353	2.27199	2.47206	3.92067	2.26913	3.35091
A_24_P313397	0.0336442	0.00635744	2.34433	down	NUTF2	nuclear transport factor 2 [Source:HGNC Symbol;Acc:13722] [ENST00000219169]	nuclear transport factor 2	10204	-0.709865	-0.519903	-0.134082	-1.93904	-1.86058	-1.99809	0.426561	0.394836	0.274713
A_32_P144596	0.0336442	0.00632032	2.52956	down	TNKS	Homo sapiens tankyrase, TRF1-interacting ankyrin-related ADP-ribose polymerase (TNKS), mRNA [NM_003747]	tankyrase, TRF1-interacting ankyrin-related ADP-ribose polymerase	8658	0.674244	0.689717	1.07515	-0.664643	-0.193372	-0.517076	0.395325	0.542205	0.33166
A_32_P172864	0.0336442	0.00634747	3.17447	down	FAM102B	Homo sapiens family with sequence similarity 102, member B (FAM102B), mRNA [NM_001010883]	family with sequence similarity 102, member B	284611	1.51965	1.11047	1.60234	-0.146869	-0.133109	-0.0354522	0.315013	0.422323	0.321349
A_32_P4318	0.0336442	0.00634989	9.01745	up					0.019253	0.547594	-0.457656	3.19197	2.26723	2.4847	9.01745	3.29353	7.68664
A_32_P9543	0.0336442	0.0063286	45.477	up	APOBEC3A	Homo sapiens apolipoprotein B mRNA editing enzyme, catalytic polypeptide-like 3A (APOBEC3A), transcript variant 1, mRNA [NM_145699]	apolipoprotein B mRNA editing enzyme, catalytic polypeptide-like 3A	200315	-4.49897	-3.97848	-6.24167	1.00809	1.22711	1.38629	45.477	36.9012	197.809
A_23_P110345	0.033672	0.00637996	2.42691	up	CHIC2	Homo sapiens cysteine-rich hydrophobic domain 2 (CHIC2), mRNA [NM_012110]	cysteine-rich hydrophobic domain 2	26511	-0.55182	-0.680173	-0.69057	0.727299	0.0760903	-0.728272	2.42691	1.68911	0.974205
A_23_P357856	0.0337167	0.00639572	2.45216	down	SEC62	Homo sapiens SEC62 homolog (S. cerevisiae) (SEC62), mRNA [NM_003262]	SEC62 homolog (S. cerevisiae)	7095	-0.0956411	0.184312	0.546023	-1.3897	-0.994538	-1.47714	0.407803	0.441703	0.246018
A_24_P295379	0.0337167	0.00640455	2.67763	down	GPR107	Homo sapiens G protein-coupled receptor 107 (GPR107), transcript variant 3, mRNA [NM_020960]	G protein-coupled receptor 107	57720	0.548848	0.861702	0.832292	-0.872107	-0.158549	0.308105	0.373465	0.493031	0.695351
A_24_P319635	0.0337167	0.006402	8.89223	up	MCL1	Homo sapiens myeloid cell leukemia sequence 1 (BCL2-related) (MCL1), nuclear gene encoding mitochondrial protein, transcript variant 1, mRNA [NM_021960]	myeloid cell leukemia sequence 1 (BCL2-related)	4170	-1.03139	-1.29657	-1.93315	2.12115	1.88939	1.95673	8.89223	9.10053	14.8242
A_23_P110196	0.0337317	0.00648418	15.4138	up	HERC5	Homo sapiens hect domain and RLD 5 (HERC5), mRNA [NM_016323]	hect domain and RLD 5	51191	0.216525	0.403722	-0.610271	4.16267	3.53482	2.77068	15.4138	8.76101	10.4176
A_23_P22625	0.0337317	0.00642521	2.71029	down	SLC9A6	Homo sapiens solute carrier family 9 (sodium/hydrogen exchanger), member 6 (SLC9A6), transcript variant 1, mRNA [NM_001042537]	solute carrier family 9 (sodium/hydrogen exchanger), member 6	10479	1.08445	1.39679	1.49136	-0.353994	0.193042	0.696442	0.368965	0.434145	0.576378
A_23_P356139	0.0337317	0.00648811	2.97587	down	FAM178A	Homo sapiens family with sequence similarity 178, member A (FAM178A), transcript variant 1, mRNA [NM_018121]	family with sequence similarity 178, member A	55719	0.63831	1.02477	2.12003	-0.935002	0.21684	0.0342695	0.336036	0.571203	0.235572
A_23_P394605	0.0337317	0.00644617	2.54147	up	SEC24A	Homo sapiens SEC24 family, member A (S. cerevisiae) (SEC24A), mRNA [NM_021982]	SEC24 family, member A (S. cerevisiae)	10802	1.54911	1.23657	1.47017	2.89478	2.25553	2.38763	2.54147	2.02646	1.88879
A_23_P502808	0.0337317	0.00647615	3.02249	up	PRIMA1	Homo sapiens proline rich membrane anchor 1 (PRIMA1), mRNA [NM_178013]	proline rich membrane anchor 1	145270	-0.263688	-0.0745867	-0.428607	1.33205	0.5108	0.182548	3.02249	1.50044	1.52748
A_23_P57667	0.0337317	0.00643887	2.80108	down	PLXNA1	Homo sapiens plexin A1 (PLXNA1), mRNA [NM_032242]	plexin A1	5361	2.42367	1.9728	2.62677	0.937684	1.00976	1.35855	0.357005	0.512977	0.415172
A_23_P85414	0.0337317	0.00648249	4.00485	up	RERE	Homo sapiens arginine-glutamic acid dipeptide (RE) repeats (RERE), transcript variant 1, mRNA [NM_012102]	arginine-glutamic acid dipeptide (RE) repeats	473	-1.82824	-1.63551	-2.08246	0.173511	-0.270087	0.320662	4.00485	2.57652	5.28947
A_24_P12435	0.0337317	0.00642605	3.39932	up	NCOA7	Homo sapiens nuclear receptor coactivator 7 (NCOA7), transcript variant 1, mRNA [NM_181782]	nuclear receptor coactivator 7	135112	1.04455	0.686356	0.290792	2.8098	2.33139	1.78128	3.39932	3.12755	2.80985
A_24_P161036	0.0337317	0.00646998	2.18034	down	ACOT1	Homo sapiens acyl-CoA thioesterase 1 (ACOT1), mRNA [NM_001037161]	acyl-CoA thioesterase 1	641371	2.38672	2.41891	2.53146	1.26216	1.87234	2.18697	0.458643	0.684644	0.787584
A_24_P205316	0.0337317	0.00648248	2.31716	down	DNAJC5	Homo sapiens DnaJ (Hsp40) homolog, subfamily C, member 5 (DNAJC5), mRNA [NM_025219]	DnaJ (Hsp40) homolog, subfamily C, member 5	80331	0.0812684	0.104957	0.076603	-1.13109	-0.872279	-0.596514	0.431563	0.507952	0.62715
A_24_P295010	0.0337317	0.00646564	22.4064	up	SERPINB9	Homo sapiens serpin peptidase inhibitor, clade B (ovalbumin), member 9 (SERPINB9), mRNA [NM_004155]	serpin peptidase inhibitor, clade B (ovalbumin), member 9	5272	-1.70617	-1.68878	-2.33187	2.77967	1.82982	0.616245	22.4064	11.4605	7.71742
A_24_P325107	0.0337317	0.00644288	2.2634	up	FAM160B1	Homo sapiens family with sequence similarity 160, member B1 (FAM160B1), transcript variant 1, mRNA [NM_020940]	family with sequence similarity 160, member B1	57700	0.276748	-0.450414	-0.286742	1.45524	0.734364	0.648842	2.2634	2.27328	1.91266
A_24_P490857	0.0337317	0.00644608	3.60724	down	TAOK1	Homo sapiens TAO kinase 1 (TAOK1), transcript variant 1, mRNA [NM_020791]	TAO kinase 1	57551	0.595926	-0.256707	0.149662	-1.25497	-1.00665	-0.49578	0.27722	0.594628	0.639297
A_24_P622697	0.0337317	0.00648763	3.81137	up					1.05615	0.892048	0.799381	2.98646	2.6178	2.53434	3.81137	3.30753	3.3287
A_32_P8604	0.0337317	0.00647864	3.94122	down		Homo sapiens cDNA FLJ36372 fis, clone THYMU2008072. [AK093691]			-0.529484	-0.621185	-0.487181	-2.50813	-2.33221	-0.691264	0.253729	0.305443	0.868091
A_24_P20524	0.0338804	0.00652211	2.76666	down	TMEM192	Homo sapiens transmembrane protein 192 (TMEM192), mRNA [NM_001100389]	transmembrane protein 192	201931	2.09317	1.88013	2.33948	0.625022	1.06476	1.13274	0.361446	0.568265	0.433249
A_23_P112260	0.033891	0.00653336	2.4317	up	GNG10	Homo sapiens guanine nucleotide binding protein (G protein), gamma 10 (GNG10), transcript variant 1, mRNA [NM_001017998]	guanine nucleotide binding protein (G protein), gamma 10	2790	0.00014015	-0.0110893	0.109126	1.28211	0.95538	0.491174	2.4317	1.95405	1.30319
A_23_P149448	0.033891	0.00657198	4.99748	up	HES4	Homo sapiens hairy and enhancer of split 4 (Drosophila) (HES4), transcript variant 2, mRNA [NM_021170]	hairy and enhancer of split 4 (Drosophila)	57801	-1.0177	-1.40087	-1.73265	1.3035	0.885869	0.46693	4.99748	4.87954	4.59347
A_23_P345710	0.033891	0.00655798	2.38195	up	C3orf21	Homo sapiens chromosome 3 open reading frame 21 (C3orf21), mRNA [NM_152531]	chromosome 3 open reading frame 21	152002	-0.870748	-0.486423	-0.528995	0.381398	0.92475	0.278998	2.38195	2.65953	1.75077
A_23_P401568	0.033891	0.0065607	2.52916	down	MAT2A	Homo sapiens methionine adenosyltransferase II, alpha (MAT2A), mRNA [NM_005911]	methionine adenosyltransferase II, alpha	4144	1.77568	0.702136	0.675527	0.437027	1.14352	0.271459	0.395389	1.3579	0.755724
A_23_P414343	0.033891	0.00657281	3.69602	up	MT1H	Homo sapiens metallothionein 1H (MT1H), mRNA [NM_005951]	metallothionein 1H	4496	0.525716	0.144954	1.65258	2.41169	2.37932	3.97712	3.69602	4.70555	5.00904
A_24_P208345	0.033891	0.00656472	5.74534	down	SLC45A3	Homo sapiens solute carrier family 45, member 3 (SLC45A3), mRNA [NM_033102]	solute carrier family 45, member 3	85414	0.186041	-0.207613	-0.0661016	-2.33635	-1.61465	-2.54938	0.174054	0.377085	0.178838
A_24_P349092	0.033891	0.00655121	2.83313	down	LHFPL2	Homo sapiens lipoma HMGIC fusion partner-like 2 (LHFPL2), mRNA [NM_005779]	lipoma HMGIC fusion partner-like 2	10184	5.37578	4.22232	4.17538	3.87339	3.27231	4.52058	0.352967	0.517627	1.27032
A_24_P358146	0.033891	0.00655087	7.27786	up	LOC100129478	PREDICTED: Homo sapiens uncharacterized protein C4orf46-like (LOC100129478), mRNA [XM_001719774]	C4orf46 pseudogene	100129478	1.14946	1.21599	0.819896	4.01297	2.62967	2.68197	7.27786	2.66415	3.6353
A_24_P414446	0.033891	0.00656744	3.70057	up	FAM105B	Homo sapiens family with sequence similarity 105, member B (FAM105B), mRNA [NM_138348]	family with sequence similarity 105, member B	90268	0.366788	0.462348	0.300325	2.25454	2.18378	1.78538	3.70057	3.29764	2.79928
A_23_P124456	0.0339387	0.00662132	6.09149	up	PDE4D	Homo sapiens phosphodiesterase 4D, cAMP-specific (PDE4D), transcript variant 2, mRNA [NM_006203]	phosphodiesterase 4D, cAMP-specific	5144	-3.54673	-3.17743	-2.22783	-0.939938	-1.39984	-1.17667	6.09149	3.42853	2.07219
A_23_P132669	0.0339387	0.00659741	2.21186	down	GLT8D1	Homo sapiens glycosyltransferase 8 domain containing 1 (GLT8D1), transcript variant 3, mRNA [NM_001010983]	glycosyltransferase 8 domain containing 1	55830	0.596623	0.756124	1.13346	-0.548637	-0.312612	0.270443	0.452108	0.476736	0.5498
A_23_P202080	0.0339387	0.00663077	2.30376	up	TSPAN14	Homo sapiens tetraspanin 14 (TSPAN14), transcript variant 1, mRNA [NM_030927]	tetraspanin 14	81619	-0.0388428	0.20493	0.0885094	1.16515	0.714804	0.873487	2.30376	1.42393	1.72306
A_23_P25336	0.0339387	0.006611	2.87075	down	GLTP	Homo sapiens glycolipid transfer protein (GLTP), mRNA [NM_016433]	glycolipid transfer protein	51228	-0.0692771	0.0792732	0.691943	-1.5907	-1.09081	-0.513461	0.348341	0.444397	0.433648
A_23_P33376	0.0339387	0.00662605	5.81581	up	CDK17	Homo sapiens cyclin-dependent kinase 17 (CDK17), transcript variant 1, mRNA [NM_002595]	cyclin-dependent kinase 17	5128	0.549768	0.423218	0.478967	3.08975	2.36838	1.37642	5.81581	3.85081	1.86278
A_23_P501713	0.0339387	0.00659017	2.43367	up	IL1F10	Homo sapiens interleukin 1 family, member 10 (theta) (IL1F10), transcript variant 1, mRNA [NM_032556]	interleukin 1 family, member 10 (theta)	84639	-0.174375	-0.471229	0.449769	1.10876	0.45639	0.368828	2.43367	1.90213	0.945441
A_23_P70843	0.0339387	0.00663041	2.82806	up	BPGM	Homo sapiens 2,3-bisphosphoglycerate mutase (BPGM), transcript variant 2, mRNA [NM_199186]	2,3-bisphosphoglycerate mutase	669	0.47479	0.638061	0.436656	1.9746	1.39722	1.96674	2.82806	1.6925	2.88803
A_24_P258051	0.0339387	0.00660781	4.12169	up	MASTL	Homo sapiens microtubule associated serine/threonine kinase-like (MASTL), transcript variant 2, mRNA [NM_032844]	microtubule associated serine/threonine kinase-like	84930	1.26154	0.792363	0.424567	3.30477	2.63033	1.6923	4.12169	3.57506	2.40782
A_32_P194779	0.0339387	0.00661474	2.421	down	ZBTB34	Homo sapiens zinc finger and BTB domain containing 34 (ZBTB34), mRNA [NM_001099270]	zinc finger and BTB domain containing 34	403341	-0.298303	-0.282848	-0.255576	-1.57391	-1.03547	-0.878282	0.413053	0.593524	0.649452
A_32_P30004	0.0339551	0.00663939	6.08025	up		Homo sapiens full length insert cDNA clone YX74D05. [AF086044]			2.33567	1.57229	1.31902	4.9398	2.59358	3.04206	6.08025	2.02973	3.3013
A_23_P387184	0.0339782	0.00664932	3.44247	down	NHSL1	Homo sapiens NHS-like 1 (NHSL1), transcript variant 1, mRNA [NM_020464]	NHS-like 1	57224	2.15482	2.26819	1.83168	0.371373	0.569703	0.500627	0.290489	0.308109	0.397477
A_24_P558141	0.0339875	0.00665656	2.66213	up					-1.35631	-0.511091	0.0681392	0.0562738	-0.0386982	-0.297467	2.66213	1.38741	0.776143
A_24_P297182	0.0340045	0.00666532	14.2657	up	GGT5	Homo sapiens gamma-glutamyltransferase 5 (GGT5), transcript variant 2, mRNA [NM_004121]	gamma-glutamyltransferase 5	2687	-1.798	-0.847447	-0.207559	2.03648	2.19444	2.80393	14.2657	8.2357	8.06396
A_23_P253200	0.0340131	0.00667242	2.37309	down	RPL15	Homo sapiens ribosomal protein L15 (RPL15), mRNA [NM_002948]	ribosomal protein L15	6138	-0.0424385	0.0584364	0.191425	-1.28921	-1.27776	-1.44419	0.421391	0.396063	0.321833
A_23_P253012	0.0340456	0.00668706	6.80736	up	GRAMD1C	Homo sapiens GRAM domain containing 1C (GRAMD1C), transcript variant 1, mRNA [NM_017577]	GRAM domain containing 1C	54762	-4.07206	-3.56619	-4.0273	-1.30497	-1.74656	-1.65943	6.80736	3.52991	5.16175
A_24_P211558	0.0340456	0.00668967	2.21312	up	PATZ1	Homo sapiens POZ (BTB) and AT hook containing zinc finger 1 (PATZ1), transcript variant 4, mRNA [NM_032051]	POZ (BTB) and AT hook containing zinc finger 1	23598	-0.833552	-0.585215	-0.491468	0.312532	0.538499	0.567773	2.21312	2.17907	2.08383
A_23_P124522	0.0340586	0.00679	2.68717	down	DCAKD	Homo sapiens dephospho-CoA kinase domain containing (DCAKD), transcript variant 1, mRNA [NM_024819]	dephospho-CoA kinase domain containing	79877	-0.25257	-0.214748	-0.224945	-1.67866	-1.54626	-1.57744	0.372138	0.397352	0.391616
A_23_P132019	0.0340586	0.00680337	2.12191	up	ITCH	Homo sapiens itchy E3 ubiquitin protein ligase homolog (mouse) (ITCH), mRNA [NM_031483]	itchy E3 ubiquitin protein ligase homolog (mouse)	83737	0.853564	0.316168	0.321311	1.93893	1.46743	1.38433	2.12191	2.22108	2.0893
A_23_P15357	0.0340586	0.0067664	2.3971	up	LGALS3BP	Homo sapiens lectin, galactoside-binding, soluble, 3 binding protein (LGALS3BP), mRNA [NM_005567]	lectin, galactoside-binding, soluble, 3 binding protein	3959	-0.144869	0.283775	0.0396534	1.11642	1.27275	1.55667	2.3971	1.98477	2.86199
A_23_P154358	0.0340586	0.00670512	4.60615	down	PROM2	Homo sapiens prominin 2 (PROM2), transcript variant 3, mRNA [NM_144707]	prominin 2	150696	1.93913	0.591105	2.40501	-0.264432	0.590168	0.75818	0.217101	0.999351	0.319342
A_23_P258698	0.0340586	0.00672568	2.83404	down	MANBA	Homo sapiens mannosidase, beta A, lysosomal (MANBA), mRNA [NM_005908]	mannosidase, beta A, lysosomal	4126	0.620344	1.15636	1.49239	-0.882518	0.126063	1.41975	0.352853	0.489611	0.950894
A_23_P329593	0.0340586	0.00673643	2.91076	up	SEC24A	Homo sapiens SEC24 family, member A (S. cerevisiae), mRNA (cDNA clone MGC:12985 IMAGE:3355949), complete cds. [BC019341]	SEC24 family, member A (S. cerevisiae)	10802	1.05379	0.33975	0.412555	2.59519	1.76544	1.52072	2.91076	2.68644	2.15571
A_23_P409988	0.0340586	0.00671682	2.30556	up	PHC3	Homo sapiens polyhomeotic homolog 3 (Drosophila) (PHC3), mRNA [NM_024947]	polyhomeotic homolog 3 (Drosophila)	80012	-0.320898	-0.773787	-0.362992	0.884222	0.483667	1.05177	2.30556	2.39074	2.66616
A_23_P420831	0.0340586	0.0067939	4.91106	up	TRIM10	Homo sapiens tripartite motif containing 10 (TRIM10), transcript variant 2, mRNA [NM_052828]	tripartite motif containing 10	10107	-0.199543	-0.292324	-0.420222	2.09649	0.287676	-0.262851	4.91106	1.49485	1.11525
A_23_P5281	0.0340586	0.00680311	3.39151	down	LYL1	Homo sapiens lymphoblastic leukemia derived sequence 1 (LYL1), mRNA [NM_005583]	lymphoblastic leukemia derived sequence 1	4066	-1.07166	-0.620373	-0.979279	-2.83358	-1.78864	-1.73783	0.294854	0.444955	0.591088
A_23_P72503	0.0340586	0.00673419	2.40316	down	KLHL2	Homo sapiens kelch-like 2, Mayven (Drosophila) (KLHL2), transcript variant 1, mRNA [NM_007246]	kelch-like 2, Mayven (Drosophila)	11275	0.378326	0.28786	0.719007	-0.886606	-0.681398	0.00909906	0.416119	0.510769	0.611359
A_23_P8185	0.0340586	0.00671324	4.18813	up	DYNLT1	Homo sapiens dynein, light chain, Tctex-type 1 (DYNLT1), mRNA [NM_006519]	dynein, light chain, Tctex-type 1	6993	0.45863	0.242921	0.0571482	2.52494	2.52054	2.43139	4.18813	4.84878	5.18464
A_23_P95764	0.0340586	0.00677486	2.27015	down	PRPS1	Homo sapiens phosphoribosyl pyrophosphate synthetase 1 (PRPS1), transcript variant 1, mRNA [NM_002764]	phosphoribosyl pyrophosphate synthetase 1	5631	-1.13613	-0.91488	-0.664958	-2.31891	-1.96579	-2.05485	0.4405	0.482663	0.381593
A_24_P118892	0.0340586	0.00680628	6.54721	up	IRF7	Homo sapiens interferon regulatory factor 7 (IRF7), transcript variant b, mRNA [NM_004029]	interferon regulatory factor 7	3665	-1.43012	-0.797401	-1.65844	1.28076	1.18163	1.32362	6.54721	3.94229	7.90113
A_24_P122337	0.0340586	0.00676303	25.6059	up	SYTL4	Homo sapiens synaptotagmin-like 4 (SYTL4), transcript variant 1, mRNA [NM_080737]	synaptotagmin-like 4	94121	-2.92779	-1.71822	-2.48721	1.75062	0.614524	-0.505239	25.6059	5.03764	3.95031
A_24_P23190	0.0340586	0.00674411	2.54772	up	CCDC117	Homo sapiens coiled-coil domain containing 117 (CCDC117), mRNA [NM_173510]	coiled-coil domain containing 117	150275	1.27008	1.0208	1.01336	2.61929	1.87296	1.75023	2.54772	1.8052	1.66656
A_24_P289366	0.0340586	0.00672352	2.3798	up	CERS6	Homo sapiens ceramide synthase 6 (CERS6), mRNA [NM_203463]	ceramide synthase 6	253782	1.91353	1.94696	1.8164	3.16437	3.02886	2.32682	2.3798	2.11683	1.42447
A_24_P330773	0.0340586	0.00678231	2.19577	up	CALCOCO2	Homo sapiens calcium binding and coiled-coil domain 2 (CALCOCO2), mRNA [NM_005831]	calcium binding and coiled-coil domain 2	10241	-0.225464	-0.529025	-0.628294	0.909263	0.399648	0.144454	2.19577	1.90352	1.70852
A_24_P50208	0.0340586	0.00678652	2.93959	up	MAML3	mastermind-like 3 (Drosophila) [Source:HGNC Symbol;Acc:16272] [ENST00000398940]	mastermind-like 3 (Drosophila)	55534	-1.18866	-0.10246	-0.751253	0.366951	-0.602692	-1.2566	2.93959	0.706993	0.704492
A_32_P108254	0.0340586	0.00679293	2.61977	up	FAM20A	Homo sapiens family with sequence similarity 20, member A (FAM20A), transcript variant 1, mRNA [NM_017565]	family with sequence similarity 20, member A	54757	3.05688	2.66829	3.40213	4.44632	4.25502	4.89696	2.61977	3.00368	2.81831
A_32_P191527	0.0340586	0.00671532	2.35554	down	SETD8	Homo sapiens SET domain containing (lysine methyltransferase) 8 (SETD8), mRNA [NM_020382]	SET domain containing (lysine methyltransferase) 8	387893	0.729716	-0.393556	-0.821196	-0.506343	-0.539097	-0.341279	0.424531	0.90404	1.39466
A_32_P224926	0.0340586	0.00677886	2.75276	down		Q2Y6J7_NITMU (Q2Y6J7) Binding-protein-dependent transport systems inner membrane component, partial (6%) [THC2646590]			-0.327733	-0.543633	-0.23716	-1.78861	-1.87263	-2.61448	0.363272	0.398044	0.192466
A_32_P118568	0.034099	0.0068198	4.99711	down	RFPL1-AS1	Homo sapiens RFPL1 antisense RNA 1 (non-protein coding) (RFPL1-AS1), antisense RNA [NR_002727]	RFPL1 antisense RNA 1 (non-protein coding)	10740	1.98098	2.80336	2.35005	-0.340116	0.221071	0.925904	0.200115	0.166976	0.372641
A_23_P81660	0.0341051	0.00682645	2.20324	down	LMBRD1	Homo sapiens LMBR1 domain containing 1 (LMBRD1), mRNA [NM_018368]	LMBR1 domain containing 1	55788	0.149707	0.262191	0.967706	-0.989923	-0.330689	0.735051	0.453876	0.663018	0.851067
A_24_P347480	0.0341267	0.00683622	2.41196	down	NEK9	Homo sapiens NIMA (never in mitosis gene a)- related kinase 9 (NEK9), mRNA [NM_033116]	NIMA (never in mitosis gene a)- related kinase 9	91754	-0.346987	-0.274469	0.24733	-1.6172	-0.724614	-0.558055	0.4146	0.731969	0.572209
A_23_P142796	0.0341466	0.0068511	3.51923	up	LIMS2	Homo sapiens LIM and senescent cell antigen-like domains 2 (LIMS2), transcript variant 2, mRNA [NM_017980]	LIM and senescent cell antigen-like domains 2	55679	-0.598348	-0.63866	-1.05283	1.21691	0.245625	-1.13359	3.51923	1.84585	0.94556
A_32_P162250	0.0341466	0.00684797	7.14333	down	ARHGAP18	Homo sapiens Rho GTPase activating protein 18 (ARHGAP18), mRNA [NM_033515]	Rho GTPase activating protein 18	93663	4.57235	4.86018	5.08097	1.73576	2.43446	1.9805	0.139991	0.186117	0.116591
A_23_P14124	0.0343031	0.00689212	8.6783	up	RASL11A	Homo sapiens RAS-like, family 11, member A (RASL11A), mRNA [NM_206827]	RAS-like, family 11, member A	387496	-0.819979	-0.650281	-0.360347	2.29743	1.01517	-0.213374	8.6783	3.17213	1.10724
A_24_P303589	0.0343031	0.00689344	3.96418	up	CUL1	Homo sapiens cullin 1 (CUL1), mRNA [NM_003592]	cullin 1	8454	0.951229	1.04697	0.810605	2.93825	3.00393	3.59172	3.96418	3.88241	6.87382
A_23_P250800	0.0343463	0.00692315	6.83312	down	ST3GAL6	Homo sapiens ST3 beta-galactoside alpha-2,3-sialyltransferase 6 (ST3GAL6), mRNA [NM_006100]	ST3 beta-galactoside alpha-2,3-sialyltransferase 6	10402	2.76256	1.97462	2.11716	-0.00998278	0.0460483	0.058013	0.146346	0.26269	0.239958
A_23_P35045	0.0343463	0.00692305	2.58544	down	ARHGAP30	Homo sapiens Rho GTPase activating protein 30 (ARHGAP30), transcript variant 1, mRNA [NM_001025598]	Rho GTPase activating protein 30	257106	-2.47348	-1.88041	-2.04379	-3.84389	-2.71016	-2.312	0.386781	0.562626	0.830347
A_23_P35906	0.0343463	0.00692404	3.16313	up	CASP4	Homo sapiens caspase 4, apoptosis-related cysteine peptidase (CASP4), transcript variant gamma, mRNA [NM_033306]	caspase 4, apoptosis-related cysteine peptidase	837	0.107851	-0.28117	-0.769266	1.7692	1.46071	1.28511	3.16313	3.34471	4.15365
A_24_P339450	0.0343463	0.0069085	3.18318	up	ZNF24	Homo sapiens zinc finger protein 24 (ZNF24), mRNA [NM_006965]	zinc finger protein 24	7572	1.16548	0.930454	1.01941	2.83595	2.60709	2.32895	3.18318	3.19681	2.47862
A_23_P123853	0.0343522	0.0069307	4.18164	up	CCL19	Homo sapiens chemokine (C-C motif) ligand 19 (CCL19), mRNA [NM_006274]	chemokine (C-C motif) ligand 19	6363	1.3027	1.87204	2.87594	3.36677	3.73466	4.63301	4.18164	3.63668	3.3801
A_24_P337143	0.034384	0.0069426	4.44297	up	POPDC2	popeye domain containing 2 [Source:HGNC Symbol;Acc:17648] [ENST00000474523]	popeye domain containing 2	64091	0.352445	-0.064211	-0.140563	2.50397	2.52252	2.42953	4.44297	6.00738	5.93848
A_23_P117580	0.0344163	0.00695462	3.92814	up	ENTPD5	Homo sapiens ectonucleoside triphosphate diphosphohydrolase 5 (ENTPD5), mRNA [NM_001249]	ectonucleoside triphosphate diphosphohydrolase 5	957	0.821684	1.08571	1.69976	2.79553	2.33999	2.47453	3.92814	2.38547	1.71092
A_23_P5611	0.0344179	0.00696043	3.68813	up	RIF1	Homo sapiens RAP1 interacting factor homolog (yeast) (RIF1), transcript variant 1, mRNA [NM_018151]	RAP1 interacting factor homolog (yeast)	55183	2.13228	1.33191	1.2421	4.01517	3.08718	2.5035	3.68813	3.3759	2.39728
A_23_P104201	0.0344514	0.00702817	2.20267	up	YME1L1	Homo sapiens YME1-like 1 (S. cerevisiae) (YME1L1), nuclear gene encoding mitochondrial protein, transcript variant 1, mRNA [NM_139312]	YME1-like 1 (S. cerevisiae)	10730	1.50418	1.37486	1.37441	2.64343	2.17553	2.00276	2.20267	1.74191	1.5458
A_23_P153692	0.0344514	0.00702607	2.27669	down	XRCC1	Homo sapiens X-ray repair complementing defective repair in Chinese hamster cells 1 (XRCC1), mRNA [NM_006297]	X-ray repair complementing defective repair in Chinese hamster cells 1	7515	-0.548868	-0.0828966	-0.0100352	-1.73581	-1.07433	-0.573954	0.439233	0.502978	0.676462
A_23_P1691	0.0344514	0.00701116	7.31955	up	MMP1	Homo sapiens matrix metallopeptidase 1 (interstitial collagenase) (MMP1), transcript variant 1, mRNA [NM_002421]	matrix metallopeptidase 1 (interstitial collagenase)	4312	2.44411	1.63973	2.8468	5.31587	4.55239	3.86801	7.31955	7.53007	2.02962
A_23_P206788	0.0344514	0.00705512	2.33383	up	AP1G1	Homo sapiens adaptor-related protein complex 1, gamma 1 subunit (AP1G1), transcript variant 1, mRNA [NM_001030007]	adaptor-related protein complex 1, gamma 1 subunit	164	1.54925	1.20323	0.886326	2.77195	2.176	2.07525	2.33383	1.96261	2.27983
A_23_P213424	0.0344514	0.00701595	6.73873	down	ENC1	Homo sapiens ectodermal-neural cortex 1 (with BTB-like domain) (ENC1), mRNA [NM_003633]	ectodermal-neural cortex 1 (with BTB-like domain)	8507	0.137623	-0.71407	0.664852	-2.61485	-2.32023	-1.364	0.148396	0.328472	0.24505
A_23_P217475	0.0344514	0.00704561	2.29378	down	IDS	Homo sapiens iduronate 2-sulfatase (IDS), transcript variant 2, mRNA [NM_006123]	iduronate 2-sulfatase	3423	-0.69344	-0.516342	-0.793548	-1.89117	-1.98858	-1.1603	0.435961	0.360424	0.775524
A_23_P303242	0.0344514	0.00704327	3.88519	up	MT1X	Homo sapiens metallothionein 1X (MT1X), mRNA [NM_005952]	metallothionein 1X	4501	0.549209	0.225934	1.88922	2.50719	2.3137	4.16153	3.88519	4.2509	4.83095
A_23_P336342	0.0344514	0.00697617	3.04706	down		Homo sapiens cDNA FLJ42585 fis, clone BRACE3009237. [AK124576]			1.73345	1.72003	2.07293	0.12603	0.0244469	-0.237798	0.328185	0.30873	0.201558
A_23_P343398	0.0344514	0.00702282	30.5833	up	CCR7	Homo sapiens chemokine (C-C motif) receptor 7 (CCR7), mRNA [NM_001838]	chemokine (C-C motif) receptor 7	1236	-4.08098	-3.33559	-4.04148	0.85369	1.76036	2.75061	30.5833	34.2007	110.822
A_23_P420863	0.0344514	0.00698659	5.09462	up	NOD2	Homo sapiens nucleotide-binding oligomerization domain containing 2 (NOD2), mRNA [NM_022162]	nucleotide-binding oligomerization domain containing 2	64127	-0.576197	-0.635633	-0.643182	1.77278	1.94802	1.76336	5.09462	5.99457	5.30203
A_23_P50137	0.0344514	0.00698944	2.62919	down	MEX3C	Homo sapiens mex-3 homolog C (C. elegans) (MEX3C), mRNA [NM_016626]	mex-3 homolog C (C. elegans)	51320	0.181717	-0.554173	-0.0714391	-1.2129	-0.979892	-0.830285	0.380346	0.744468	0.590969
A_23_P57983	0.0344514	0.00702596	6.95804	up	PARP14	poly (ADP-ribose) polymerase family, member 14 [Source:HGNC Symbol;Acc:29232] [ENST00000474669]	poly (ADP-ribose) polymerase family, member 14	54625	-0.118762	-0.988009	-0.837657	2.67992	2.04456	1.31149	6.95804	8.18264	4.43565
A_23_P8240	0.0344514	0.00697946	2.51195	down	FAM50B	Homo sapiens family with sequence similarity 50, member B (FAM50B), mRNA [NM_012135]	family with sequence similarity 50, member B	26240	-0.0785392	0.217035	0.213634	-1.40735	-0.618534	-0.535328	0.398097	0.560362	0.595032
A_24_P247106	0.0344514	0.00705096	3.5198	up	AK3	Homo sapiens adenylate kinase 3 (AK3), nuclear gene encoding mitochondrial protein, transcript variant 1, mRNA [NM_016282]	adenylate kinase 3	50808	1.65759	0.859841	1.56897	3.47308	3.65389	3.25857	3.5198	6.93575	3.22567
A_32_P119744	0.0344514	0.0070025	2.99364	up	LOC344595	Homo sapiens hypothetical LOC344595 (LOC344595), transcript variant 1, non-coding RNA [NR_028301]	hypothetical LOC344595	344595	-0.0389476	0.692804	0.452759	1.54295	1.34548	0.851288	2.99364	1.57208	1.31816
A_32_P24585	0.0344514	0.00704074	2.58255	down	SH3PXD2B	Homo sapiens SH3 and PX domains 2B (SH3PXD2B), mRNA [NM_001017995]	SH3 and PX domains 2B	285590	3.49316	3.24848	3.39713	2.12436	2.27239	3.35632	0.387215	0.508356	0.972111
A_23_P21425	0.0344545	0.00707224	2.25459	up	GPR119	Homo sapiens G protein-coupled receptor 119 (GPR119), mRNA [NM_178471]	G protein-coupled receptor 119	139760	-0.317022	-0.395283	-0.216925	0.85584	0.714084	0.614154	2.25459	2.15751	1.77902
A_23_P2489	0.0344545	0.00706893	4.56917	up	C12orf57	chromosome 12 open reading frame 57 [Source:HGNC Symbol;Acc:29521] [ENST00000544681]	chromosome 12 open reading frame 57	113246	-3.70311	-3.54202	-3.95178	-1.51118	-2.92138	-3.63919	4.56917	1.53756	1.24193
A_23_P26905	0.0344545	0.00706229	2.95151	down	POLG2	Homo sapiens polymerase (DNA directed), gamma 2, accessory subunit (POLG2), nuclear gene encoding mitochondrial protein, mRNA [NM_007215]	polymerase (DNA directed), gamma 2, accessory subunit	11232	-0.932376	-0.438035	-0.287894	-2.49383	-1.42773	-0.882287	0.33881	0.503584	0.662323
A_23_P163475	0.0344695	0.00710631	2.25279	down	C15orf52	Homo sapiens chromosome 15 open reading frame 52 (C15orf52), mRNA [NM_207380]	chromosome 15 open reading frame 52	388115	0.357873	1.45825	1.39274	-0.81384	-0.194561	-0.995648	0.443894	0.31802	0.190996
A_23_P206435	0.0344695	0.0071147	3.24562	up	GAS8	Homo sapiens growth arrest-specific 8 (GAS8), transcript variant 1, mRNA [NM_001481]	growth arrest-specific 8	2622	0.516052	1.38842	1.1708	2.21454	1.82741	1.54457	3.24562	1.35566	1.29574
A_23_P215154	0.0344695	0.00710133	4.83427	up	NUB1	Homo sapiens negative regulator of ubiquitin-like proteins 1 (NUB1), mRNA [NM_016118]	negative regulator of ubiquitin-like proteins 1	51667	-0.894329	-0.376759	-0.3797	1.37897	1.84515	2.81838	4.83427	4.66512	9.17736
A_23_P335190	0.0344695	0.00708374	2.81372	down		Homo sapiens cDNA clone IMAGE:6302083. [BC084557]			-0.888587	-0.737672	-0.642015	-2.38107	-1.87689	-1.73255	0.355401	0.454004	0.469588
A_24_P583007	0.0344695	0.0071193	2.44994	down		PREDICTED: Homo sapiens hypothetical LOC100509926 (LOC100509926), partial miscRNA [XR_112478]			-0.0451482	0.198437	0.406787	-1.33789	-0.815241	-0.333432	0.408174	0.495282	0.598649
A_24_P74828	0.0344695	0.00709135	4.90598	up	MT1JP	Homo sapiens metallothionein 1J, pseudogene (MT1JP), non-coding RNA [NR_036677]	metallothionein 1J, pseudogene	4498	1.93599	1.75069	2.45017	4.23053	3.72802	4.56655	4.90598	3.93763	4.33605
A_24_P918436	0.0344695	0.00709228	2.03648	down	CSNK1E	Homo sapiens casein kinase 1, epsilon (CSNK1E), transcript variant 1, mRNA [NM_152221]	casein kinase 1, epsilon	1454	-0.381918	-0.634899	-0.41499	-1.408	-0.895975	-1.49341	0.491042	0.834466	0.473548
A_32_P37775	0.0344695	0.00711612	4.69536	down		DKFZp434H2015_s1 434 (synonym: htes3) Homo sapiens cDNA clone DKFZp434H2015 3', mRNA sequence [AL040873]			1.61825	0.964413	1.04494	-0.612987	-0.306955	0.0148405	0.212976	0.414267	0.489677
A_24_P346644	0.0344753	0.007126	2.23047	up	PPP2R2A	Homo sapiens protein phosphatase 2, regulatory subunit B, alpha (PPP2R2A), transcript variant 1, mRNA [NM_002717]	protein phosphatase 2, regulatory subunit B, alpha	5520	0.99456	0.846783	1.07404	2.15191	1.52078	1.29023	2.23047	1.59548	1.16166
A_23_P29939	0.0345139	0.00714207	3.27375	down	SNCA	Homo sapiens synuclein, alpha (non A4 component of amyloid precursor) (SNCA), transcript variant 4, mRNA [NM_007308]	synuclein, alpha (non A4 component of amyloid precursor)	6622	1.28891	1.62674	1.66383	-0.422038	-0.124941	-0.40786	0.30546	0.296956	0.23788
A_32_P182502	0.0345139	0.00714499	2.24635	up		Homo sapiens cDNA clone IMAGE:4827340. [BC044608]			-1.30124	-0.596679	0.170975	-0.133655	-0.870862	-0.513929	2.24635	0.826919	0.622048
A_32_P4172	0.0346733	0.00718352	8.31528	down		BX110908 Soares_testis_NHT Homo sapiens cDNA clone IMAGp998G162577, mRNA sequence [BX110908]			-0.135656	-1.48774	-0.549673	-3.19142	-2.72397	-1.95817	0.120261	0.42448	0.376704
A_23_P19673	0.03468	0.00719595	11.3422	down	SGK1	Homo sapiens serum/glucocorticoid regulated kinase 1 (SGK1), transcript variant 1, mRNA [NM_005627]	serum/glucocorticoid regulated kinase 1	6446	2.44953	2.64289	3.24717	-1.0541	-1.16144	-1.85699	0.0881659	0.0715787	0.0290732
A_24_P32252	0.03468	0.00719569	2.41854	down	KIAA0930	Homo sapiens KIAA0930 (KIAA0930), transcript variant 1, mRNA [NM_015264]	KIAA0930	23313	0.634822	0.946533	0.921777	-0.639315	-0.495322	-0.702387	0.413472	0.368094	0.324398
A_23_P253281	0.0346858	0.00720269	3.53577	down	TBC1D8	Homo sapiens TBC1 domain family, member 8 (with GRAM domain) (TBC1D8), mRNA [NM_001102426]	TBC1 domain family, member 8 (with GRAM domain)	11138	1.31612	0.926126	0.755617	-0.505907	0.593663	1.78081	0.282824	0.794179	2.03523
A_23_P354193	0.0347511	0.00722181	2.46504	up	TBC1D20	Homo sapiens TBC1 domain family, member 20 (TBC1D20), mRNA [NM_144628]	TBC1 domain family, member 20	128637	0.343763	0.332405	0.0898266	1.64537	1.13512	0.893263	2.46504	1.74438	1.74525
A_23_P65741	0.0348118	0.00723996	2.58454	down	DIS3L	Homo sapiens DIS3 mitotic control homolog (S. cerevisiae)-like (DIS3L), transcript variant 2, mRNA [NM_133375]	DIS3 mitotic control homolog (S. cerevisiae)-like	115752	-0.307065	0.159435	0.631838	-1.67697	-0.577545	-0.482923	0.386916	0.599994	0.461767
A_23_P325802	0.034843	0.00725202	2.17238	up	USP15	Homo sapiens ubiquitin specific peptidase 15, mRNA (cDNA clone IMAGE:5176281), complete cds. [BC110908]	ubiquitin specific peptidase 15	9958	-0.662448	-0.68762	-1.14902	0.456827	-0.133008	-0.665818	2.17238	1.46877	1.39784
A_23_P216894	0.0349258	0.00728038	3.61643	down	MAPKAP1	Homo sapiens mitogen-activated protein kinase associated protein 1 (MAPKAP1), transcript variant 1, mRNA [NM_001006617]	mitogen-activated protein kinase associated protein 1	79109	0.448759	0.968628	1.33422	-1.40581	-0.356123	-0.562356	0.276516	0.399218	0.26858
A_23_P717	0.0349258	0.00727657	3.50202	down	TMEM206	Homo sapiens transmembrane protein 206 (TMEM206), transcript variant 2, mRNA [NM_018252]	transmembrane protein 206	55248	2.52777	2.24716	2.14781	0.719587	1.56581	1.81858	0.28555	0.623584	0.79596
A_23_P429998	0.0349402	0.00728902	2.42394	up	FOSB	Homo sapiens FBJ murine osteosarcoma viral oncogene homolog B (FOSB), transcript variant 1, mRNA [NM_006732]	FBJ murine osteosarcoma viral oncogene homolog B	2354	-4.3592	-3.84346	-4.48907	-3.08185	-3.77435	-4.41128	2.42394	1.04907	1.0554
A_24_P359856	0.0349402	0.00729454	2.52383	up	HDAC4	Homo sapiens histone deacetylase 4 (HDAC4), mRNA [NM_006037]	histone deacetylase 4	9759	-2.43131	-2.44915	-2.20373	-1.09569	-1.81244	-1.81159	2.52383	1.55477	1.31234
A_32_P183047	0.0349847	0.0073094	14.6239	down					5.42686	4.11567	5.81539	1.5566	2.62365	3.0785	0.068381	0.355513	0.150008
A_23_P23947	0.034996	0.00732953	3.45136	up	MAP3K8	Homo sapiens mitogen-activated protein kinase kinase kinase 8 (MAP3K8), mRNA [NM_005204]	mitogen-activated protein kinase kinase kinase 8	1326	0.968789	0.266827	0.0092354	2.75595	2.01412	1.93219	3.45136	3.35728	3.79199
A_23_P251825	0.034996	0.00736097	2.51533	up	IFRD1	Homo sapiens interferon-related developmental regulator 1 (IFRD1), transcript variant 2, mRNA [NM_001007245]	interferon-related developmental regulator 1	3475	-1.67509	-2.03831	-2.19895	-0.344344	-0.159813	-0.229436	2.51533	3.67693	3.91636
A_23_P40415	0.034996	0.00734866	2.86065	up	ADAMTS5	Homo sapiens ADAM metallopeptidase with thrombospondin type 1 motif, 5 (ADAMTS5), mRNA [NM_007038]	ADAM metallopeptidase with thrombospondin type 1 motif, 5	11096	-2.54907	-3.7006	-3.00468	-1.03273	-2.21328	-2.60877	2.86065	2.80366	1.31577
A_23_P405110	0.034996	0.00733785	2.95752	up	CDC14A	Homo sapiens CDC14 cell division cycle 14 homolog A (S. cerevisiae) (CDC14A), transcript variant 3, mRNA [NM_033313]	CDC14 cell division cycle 14 homolog A (S. cerevisiae)	8556	-4.06266	-4.10734	-3.52056	-2.49827	-2.76571	-2.54213	2.95752	2.53438	1.97031
A_23_P87810	0.034996	0.00736545	2.30639	down		O19057_PONPY (O19057) Fertilin alpha protein, partial (19%) [THC2730823]			0.339548	0.302783	0.451763	-0.866087	-0.409933	-0.909988	0.433579	0.61017	0.38911
A_23_P92154	0.034996	0.00735886	2.12572	down	MBD4	Homo sapiens methyl-CpG binding domain protein 4 (MBD4), mRNA [NM_003925]	methyl-CpG binding domain protein 4	8930	1.3907	1.24181	1.13849	0.302752	0.669438	1.26416	0.470429	0.672512	1.09102
A_24_P244944	0.034996	0.00736759	5.61499	up	MCTP2	Homo sapiens multiple C2 domains, transmembrane 2 (MCTP2), transcript variant 1, mRNA [NM_018349]	multiple C2 domains, transmembrane 2	55784	-3.51267	-4.42872	-4.68579	-1.02339	-2.22791	-3.21864	5.61499	4.59737	2.76476
A_24_P331727	0.034996	0.00736069	3.06241	up	TMED7	Homo sapiens transmembrane emp24 protein transport domain containing 7 (TMED7), mRNA [NM_181836]	transmembrane emp24 protein transport domain containing 7	51014	1.35835	1.38002	1.05002	2.97302	2.5776	2.00216	3.06241	2.29354	1.93474
A_24_P500752	0.034996	0.00733051	3.33031	up	FLJ35946	Homo sapiens hypothetical protein FLJ35946 (FLJ35946), non-coding RNA [NR_033932]	hypothetical protein FLJ35946	503569	-0.649438	-0.0769106	-0.0609899	1.08622	0.739605	-0.266228	3.33031	1.76115	0.867395
A_32_P224992	0.034996	0.00732364	2.60881	up					-0.546479	-0.971043	-0.552366	0.836916	-0.0226895	-0.556108	2.60881	1.92967	0.997409
A_24_P53353	0.035082	0.00739127	2.64326	up	RAB12	Homo sapiens RAB12, member RAS oncogene family (RAB12), mRNA [NM_001025300]	RAB12, member RAS oncogene family	201475	1.83977	0.872033	1.5115	3.24209	2.92355	3.34964	2.64326	4.14542	3.57548
A_23_P120316	0.035122	0.00742771	3.31577	up	MTHFD2	Homo sapiens methylenetetrahydrofolate dehydrogenase (NADP+ dependent) 2, methenyltetrahydrofolate cyclohydrolase (MTHFD2), nuclear gene encoding mitochondrial protein, transcript variant 1, mRNA [NM_006636]	methylenetetrahydrofolate dehydrogenase (NADP+ dependent) 2, methenyltetrahydrofolate cyclohydrolase	10797	2.28236	1.94981	2.27865	4.01171	3.28866	3.7418	3.31577	2.52951	2.75711
A_23_P17503	0.035122	0.00740536	2.65563	down	KIF16B	Homo sapiens kinesin family member 16B (KIF16B), transcript variant 2, mRNA [NM_024704]	kinesin family member 16B	55614	2.09412	2.3605	2.37485	0.685064	1.27083	1.6116	0.376558	0.469869	0.589168
A_23_P356526	0.035122	0.00742312	4.01027	up	TRIM5	Homo sapiens tripartite motif containing 5 (TRIM5), transcript variant gamma, mRNA [NM_033092]	tripartite motif containing 5	85363	0.72711	-0.329277	-0.0682774	2.73081	1.64507	1.61269	4.01027	3.92951	3.20642
A_24_P363745	0.035122	0.00742002	2.34726	down	LRRC14	Homo sapiens leucine rich repeat containing 14 (LRRC14), mRNA [NM_014665]	leucine rich repeat containing 14	9684	-0.524058	-0.449769	-0.593516	-1.75504	-1.63858	-1.90684	0.426028	0.438663	0.402393
A_24_P394569	0.035122	0.00741998	2.27211	down	LOC100506990	Homo sapiens hypothetical LOC100506990 (LOC100506990), transcript variant 2, non-coding RNA [NR_040092]	hypothetical LOC100506990	100506990	-0.440204	-0.151215	-0.296622	-1.62424	-1.5036	-1.62559	0.440119	0.391644	0.398053
A_23_P27346	0.035202	0.00745587	2.19457	up	SMAD4	Homo sapiens SMAD family member 4 (SMAD4), mRNA [NM_005359]	SMAD family member 4	4089	0.415335	0.372177	0.206307	1.54927	1.25298	1.13097	2.19457	1.84141	1.89825
A_32_P134679	0.035202	0.00745419	8.45602	up					2.04265	3.32646	2.3648	5.12263	4.84662	3.54596	8.45602	2.86822	2.26759
A_23_P3663	0.0352777	0.00747752	2.49155	down	FAM195A	Homo sapiens family with sequence similarity 195, member A (FAM195A), mRNA [NM_138418]	family with sequence similarity 195, member A	84331	1.61566	1.50005	1.6453	0.29862	0.548733	0.676283	0.401357	0.517161	0.510856
A_23_P18490	0.0352818	0.00748957	2.45164	down	MAEA	Homo sapiens macrophage erythroblast attacher (MAEA), transcript variant 1, mRNA [NM_001017405]	macrophage erythroblast attacher	10296	-0.770106	-0.558919	-0.366571	-2.06385	-1.2357	-1.42263	0.407891	0.625558	0.480944
A_23_P74663	0.0352818	0.00748964	2.28619	up	TAF1A	Homo sapiens TATA box binding protein (TBP)-associated factor, RNA polymerase I, A, 48kDa (TAF1A), transcript variant 1, mRNA [NM_005681]	TATA box binding protein (TBP)-associated factor, RNA polymerase I, A, 48kDa	9015	1.82742	1.259	1.22688	3.02036	2.33195	2.50242	2.28619	2.10374	2.42089
A_24_P132787	0.0352936	0.00749777	2.13992	up	RAB18	Homo sapiens RAB18, member RAS oncogene family (RAB18), mRNA [NM_021252]	RAB18, member RAS oncogene family	22931	1.77217	1.41899	1.21357	2.86973	2.28631	2.07525	2.13992	1.82427	1.81716
A_32_P53524	0.0353339	0.00751198	7.8568	up	NTN1	Homo sapiens netrin 1 (NTN1), mRNA [NM_004822]	netrin 1	9423	0.858494	0.314402	0.505204	3.83244	3.47364	3.34417	7.8568	8.93359	7.15508
A_23_P108823	0.0353886	0.00753489	3.17171	up	OSBPL6	Homo sapiens oxysterol binding protein-like 6 (OSBPL6), transcript variant 1, mRNA [NM_032523]	oxysterol binding protein-like 6	114880	0.217511	0.443016	0.14727	1.88277	0.911805	1.20077	3.17171	1.38395	2.07556
A_23_P428184	0.0353886	0.00753384	2.02041	up	HIST1H2AD	Homo sapiens histone cluster 1, H2ad (HIST1H2AD), mRNA [NM_021065]	histone cluster 1, H2ad	3013	-2.5859	-2.52057	-2.15634	-1.57126	-1.33453	0.0441179	2.02041	2.27527	4.59626
A_23_P257164	0.0354238	0.00754804	2.42669	down	AMT	Homo sapiens aminomethyltransferase (AMT), nuclear gene encoding mitochondrial protein, transcript variant 1, mRNA [NM_000481]	aminomethyltransferase	275	-0.927239	-0.635026	0.262348	-2.20623	-1.52513	-0.895743	0.412085	0.539574	0.448105
A_23_P138514	0.0354303	0.00756903	2.47201	down	COMMD3	Homo sapiens COMM domain containing 3 (COMMD3), mRNA [NM_012071]	COMM domain containing 3	23412	0.644165	1.06445	1.10933	-0.661523	0.0243464	0.364736	0.404528	0.486294	0.596837
A_23_P205449	0.0354303	0.00758333	2.52494	up	CDCA4	Homo sapiens cell division cycle associated 4 (CDCA4), transcript variant 1, mRNA [NM_017955]	cell division cycle associated 4	55038	0.106651	0.396483	0.142703	1.4429	1.01749	0.344978	2.52494	1.53795	1.15051
A_23_P431521	0.0354303	0.00757616	2.65871	up	ELOVL5	Homo sapiens ELOVL fatty acid elongase 5 (ELOVL5), transcript variant 1, mRNA [NM_021814]	ELOVL fatty acid elongase 5	60481	-1.52181	-1.74785	-2.18632	-0.111083	-0.638373	-0.827617	2.65871	2.15768	2.56454
A_24_P101960	0.0354303	0.00757063	3.13353	down					0.599427	0.458921	0.617631	-1.04836	-0.540551	-0.217883	0.319128	0.500183	0.560383
A_24_P198355	0.0354303	0.00758199	2.79957	up	NEDD1	Homo sapiens neural precursor cell expressed, developmentally down-regulated 1 (NEDD1), transcript variant 2, mRNA [NM_152905]	neural precursor cell expressed, developmentally down-regulated 1	121441	1.49266	1.40665	1.54427	2.97786	2.67659	2.88407	2.79957	2.41152	2.53116
A_24_P299034	0.0354303	0.00758292	7.09689	up	BACH1	Homo sapiens BTB and CNC homology 1, basic leucine zipper transcription factor 1 (BACH1), transcript variant 3, non-coding RNA [NR_027655]	BTB and CNC homology 1, basic leucine zipper transcription factor 1	571	-0.285494	-0.629802	-0.410972	2.54169	1.68152	1.4936	7.09689	4.96339	3.74397
A_23_P206532	0.0356636	0.00764463	2.15842	down	PHKB	Homo sapiens phosphorylase kinase, beta (PHKB), transcript variant 2, mRNA [NM_001031835]	phosphorylase kinase, beta	5257	0.71526	0.92561	0.972304	-0.394714	0.255896	0.70079	0.463302	0.628631	0.828449
A_24_P341626	0.0356636	0.00764259	2.84695	up					-0.858641	-0.801777	-0.658723	0.650774	-0.26846	-0.624045	2.84695	1.44725	1.02433
A_23_P133279	0.0356639	0.00765497	4.42313	down	FAM173B	Homo sapiens family with sequence similarity 173, member B (FAM173B), mRNA [NM_199133]	family with sequence similarity 173, member B	134145	1.13703	1.16121	1.51558	-1.00804	-0.482356	-0.539073	0.226084	0.320065	0.240707
A_23_P154855	0.0356639	0.00767315	3.09345	up	KCNE1	Homo sapiens potassium voltage-gated channel, Isk-related family, member 1 (KCNE1), transcript variant 2, mRNA [NM_000219]	potassium voltage-gated channel, Isk-related family, member 1	3753	-0.260329	0.560451	0.964758	1.36889	2.23142	2.43113	3.09345	3.18429	2.76326
A_23_P259771	0.0356639	0.00766908	3.08741	down	HEATR3	HEAT repeat containing 3 [Source:HGNC Symbol;Acc:26087] [ENST00000483299]	HEAT repeat containing 3	55027	0.615415	0.787492	0.837935	-1.01098	-0.61575	-0.32589	0.323896	0.378079	0.446328
A_23_P351679	0.0356639	0.0076564	4.16321	down	TK2	Homo sapiens thymidine kinase 2, mitochondrial (TK2), nuclear gene encoding mitochondrial protein, transcript variant 1, mRNA [NM_004614]	thymidine kinase 2, mitochondrial	7084	-0.280642	-0.0918802	-0.0214764	-2.33834	-1.26702	-1.3681	0.240199	0.44284	0.393211
A_24_P114249	0.0356639	0.00766393	7.92571	up	GALNT3	Homo sapiens UDP-N-acetyl-alpha-D-galactosamine:polypeptide N-acetylgalactosaminyltransferase 3 (GalNAc-T3) (GALNT3), mRNA [NM_004482]	UDP-N-acetyl-alpha-D-galactosamine:polypeptide N-acetylgalactosaminyltransferase 3 (GalNAc-T3)	2591	-1.73174	-2.37328	-2.87263	1.2548	0.0982339	-0.762202	7.92571	5.54626	4.31819
A_23_P173	0.0357486	0.0077114	2.96867	up	CASQ1	Homo sapiens calsequestrin 1 (fast-twitch, skeletal muscle) (CASQ1), nuclear gene encoding mitochondrial protein, mRNA [NM_001231]	calsequestrin 1 (fast-twitch, skeletal muscle)	844	0.0346699	-0.403882	-0.692917	1.60448	0.0953268	0.202478	2.96867	1.41344	1.86012
A_23_P206103	0.0357486	0.00774027	4.24273	down	ULK3	Homo sapiens unc-51-like kinase 3 (C. elegans) (ULK3), mRNA [NM_001099436]	unc-51-like kinase 3 (C. elegans)	25989	-0.0650868	0.182648	0.0297594	-2.15008	-1.14891	-1.12203	0.235697	0.397338	0.450066
A_23_P215009	0.0357486	0.00770313	2.23119	up	FAM65B	Homo sapiens family with sequence similarity 65, member B (FAM65B), transcript variant 1, mRNA [NM_014722]	family with sequence similarity 65, member B	9750	-5.04753	-4.36822	-5.11398	-3.88972	-3.80315	-4.21951	2.23119	1.47946	1.85894
A_23_P21862	0.0357486	0.0077362	2.72138	up					0.35606	0.506088	-0.150971	1.8004	1.43372	0.980102	2.72138	1.90216	2.19022
A_23_P30223	0.0357486	0.00769749	3.11998	up	SRD5A1	Homo sapiens steroid-5-alpha-reductase, alpha polypeptide 1 (3-oxo-5 alpha-steroid delta 4-dehydrogenase alpha 1) (SRD5A1), mRNA [NM_001047]	steroid-5-alpha-reductase, alpha polypeptide 1 (3-oxo-5 alpha-steroid delta 4-dehydrogenase alpha 1)	6715	0.704821	1.26144	0.452778	2.34636	2.11175	1.89431	3.11998	1.80288	2.71609
A_23_P303058	0.0357486	0.00773351	4.90387	down	C5AR1	Homo sapiens complement component 5a receptor 1 (C5AR1), mRNA [NM_001736]	complement component 5a receptor 1	728	1.0033	0.242091	0.101126	-1.29062	-0.938143	-0.602185	0.20392	0.44128	0.614161
A_23_P337753	0.0357486	0.00774198	2.81875	up	SP140L	Homo sapiens SP140 nuclear body protein-like (SP140L), mRNA [NM_138402]	SP140 nuclear body protein-like	93349	-1.03156	-0.842434	-1.31187	0.463495	0.702505	0.722374	2.81875	2.91792	4.09609
A_23_P63980	0.0357486	0.00774268	2.94111	down	LRFN4	Homo sapiens leucine rich repeat and fibronectin type III domain containing 4 (LRFN4), mRNA [NM_024036]	leucine rich repeat and fibronectin type III domain containing 4	78999	1.32301	1.0189	0.735198	-0.233355	0.209788	-0.15179	0.340008	0.570734	0.540742
A_24_P400172	0.0357486	0.00772666	3.3937	down	LOC100130691	Homo sapiens hypothetical LOC100130691 (LOC100130691), non-coding RNA [NR_026966]	hypothetical LOC100130691	100130691	0.655761	0.5118	0.951354	-1.1071	-0.628331	-0.549933	0.294663	0.453718	0.353238
A_32_P177300	0.0357632	0.00775155	3.07847	down	ZADH2	zinc binding alcohol dehydrogenase domain containing 2 [Source:HGNC Symbol;Acc:28697] [ENST00000322342]	zinc binding alcohol dehydrogenase domain containing 2	284273	0.363846	0.731748	0.709786	-1.25837	-0.512391	-0.852498	0.324837	0.42216	0.338615
A_23_P151415	0.0357951	0.00776418	2.82183	down	KATNAL1	Homo sapiens katanin p60 subunit A-like 1 (KATNAL1), transcript variant 1, mRNA [NM_032116]	katanin p60 subunit A-like 1	84056	1.28148	0.276332	0.501559	-0.215149	-0.688576	0.40971	0.35438	0.512311	0.93832
A_23_P106898	0.0358119	0.00781904	2.81728	down	ORAI3	Homo sapiens ORAI calcium release-activated calcium modulator 3 (ORAI3), mRNA [NM_152288]	ORAI calcium release-activated calcium modulator 3	93129	-0.283233	-0.0508235	0.216224	-1.77753	-0.823669	-0.4626	0.354953	0.585262	0.624674
A_23_P147397	0.0358119	0.007803	3.48196	down	DYNC2H1	Homo sapiens dynein, cytoplasmic 2, heavy chain 1 (DYNC2H1), transcript variant 2, mRNA [NM_001080463]	dynein, cytoplasmic 2, heavy chain 1	79659	1.81205	2.29473	2.48131	0.0121479	0.367138	-0.283401	0.287195	0.262868	0.147143
A_23_P413721	0.0358119	0.00779293	3.3635	up	GPD1	Homo sapiens glycerol-3-phosphate dehydrogenase 1 (soluble) (GPD1), mRNA [NM_005276]	glycerol-3-phosphate dehydrogenase 1 (soluble)	2819	0.0255318	0.365429	0.0259463	1.77549	0.741876	0.171159	3.3635	1.29814	1.10589
A_24_P383199	0.0358119	0.00778121	2.8836	up					-0.0213043	-0.24199	0.28386	1.50657	0.296798	0.000116398	2.8836	1.45275	0.821457
A_24_P5856	0.0358119	0.00780238	5.77682	up	TNFSF9	Homo sapiens tumor necrosis factor (ligand) superfamily, member 9 (TNFSF9), mRNA [NM_003811]	tumor necrosis factor (ligand) superfamily, member 9	8744	1.23011	0.693636	0.892141	3.76038	1.18642	0.722043	5.77682	1.40716	0.888782
A_24_P680857	0.0358119	0.00779038	3.14732	down	ATG12	Homo sapiens ATG12 autophagy related 12 homolog (S. cerevisiae) (ATG12), transcript variant 1, mRNA [NM_004707]	ATG12 autophagy related 12 homolog (S. cerevisiae)	9140	1.46455	1.1738	1.13659	-0.189573	0.239651	0.57749	0.31773	0.523352	0.678728
A_32_P132438	0.0358119	0.00781359	3.93105	down	AKAP1	Homo sapiens A kinase (PRKA) anchor protein 1 (AKAP1), nuclear gene encoding mitochondrial protein, transcript variant 1, mRNA [NM_003488]	A kinase (PRKA) anchor protein 1	8165	0.434801	0.307265	0.637439	-1.54011	-0.852274	-0.574776	0.254385	0.447656	0.431605
A_32_P218806	0.0358119	0.00781452	2.14523	down		Homo sapiens cDNA: FLJ20863 fis, clone ADKA01804. [AK024516]			-0.171457	-0.240673	-0.0767101	-1.27259	-1.12801	-0.957229	0.466151	0.540611	0.543172
A_32_P326819	0.0358119	0.00781922	3.28681	up	KRR1	Homo sapiens KRR1, small subunit (SSU) processome component, homolog (yeast) (KRR1), mRNA [NM_007043]	KRR1, small subunit (SSU) processome component, homolog (yeast)	11103	1.78982	1.95664	1.77056	3.50651	2.70922	2.23368	3.28681	1.68481	1.37851
A_23_P250353	0.0358357	0.00784015	8.15224	up	HERC6	Homo sapiens hect domain and RLD 6 (HERC6), transcript variant 1, mRNA [NM_017912]	hect domain and RLD 6	55008	0.687006	1.15856	-0.27999	3.7142	3.60311	2.80346	8.15224	5.44357	8.4764
A_23_P68401	0.0358357	0.00783616	2.81319	up	CTNNBL1	Homo sapiens catenin, beta like 1 (CTNNBL1), mRNA [NM_030877]	catenin, beta like 1	56259	0.659381	0.635371	0.44685	2.15159	1.81892	1.8963	2.81319	2.27134	2.73104
A_23_P7932	0.0358357	0.00784849	2.39107	up	TREML2	Homo sapiens triggering receptor expressed on myeloid cells-like 2 (TREML2), mRNA [NM_024807]	triggering receptor expressed on myeloid cells-like 2	79865	-4.24635	-3.80709	-4.28361	-2.98869	-3.17076	-3.17378	2.39107	1.55437	2.1582
A_24_P726215	0.0358357	0.0078462	2.37564	down	LOC100507620	PREDICTED: Homo sapiens hypothetical LOC100507620, transcript variant 1 (LOC100507620), partial miscRNA [XR_108633]	hypothetical LOC100507620	100507620	-0.0457106	0.00918065	-0.0507202	-1.29403	-1.04572	-1.38988	0.420939	0.481332	0.395251
A_32_P2605	0.0358357	0.00785298	3.6941	up		AV756170 BM Homo sapiens cDNA clone BMFBGA09 5', mRNA sequence [AV756170]			-6.4316	-6.0139	-6.51808	-4.54638	-5.56905	-6.176	3.6941	1.36118	1.26758
A_23_P120899	0.0358476	0.00786132	2.23847	up	CSF2RB	Homo sapiens colony stimulating factor 2 receptor, beta, low-affinity (granulocyte-macrophage) (CSF2RB), mRNA [NM_000395]	colony stimulating factor 2 receptor, beta, low-affinity (granulocyte-macrophage)	1439	-1.08378	-0.811718	-0.70487	0.0787354	1.03694	0.960793	2.23847	3.60165	3.17259
A_24_P544882	0.0358753	0.00787311	3.23626	down	SSR1	Homo sapiens signal sequence receptor, alpha (SSR1), mRNA [NM_003144]	signal sequence receptor, alpha	6745	-0.52125	-0.457178	-0.263435	-2.21558	-2.15263	-3.0965	0.308998	0.308759	0.140334
A_23_P100203	0.0359044	0.00791242	2.09278	down	HSBP1	Homo sapiens heat shock factor binding protein 1 (HSBP1), mRNA [NM_001537]	heat shock factor binding protein 1	3281	0.234231	0.470481	0.359417	-0.831188	-0.477539	-0.702051	0.477834	0.518343	0.479144
A_23_P116387	0.0359044	0.00796715	2.38397	down	INCENP	Homo sapiens inner centromere protein antigens 135/155kDa (INCENP), transcript variant 1, mRNA [NM_001040694]	inner centromere protein antigens 135/155kDa	3619	0.751183	0.310925	0.442229	-0.502181	-0.62005	-0.10944	0.419469	0.524504	0.68223
A_23_P148273	0.0359044	0.00789218	2.77377	up	MAGT1	Homo sapiens magnesium transporter 1 (MAGT1), mRNA [NM_032121]	magnesium transporter 1	84061	1.65418	1.55901	0.995296	3.12602	3.04188	2.42255	2.77377	2.79504	2.68934
A_23_P167767	0.0359044	0.00795316	3.0869	up	CDC42SE2	Homo sapiens CDC42 small effector 2 (CDC42SE2), transcript variant 1, mRNA [NM_020240]	CDC42 small effector 2	56990	-0.559476	-0.36542	-0.922022	1.06668	0.360929	0.584011	3.0869	1.65445	2.84028
A_23_P212792	0.0359044	0.00795353	2.19407	up	CEP135	Homo sapiens centrosomal protein 135kDa (CEP135), mRNA [NM_025009]	centrosomal protein 135kDa	9662	0.992804	0.979935	1.05242	2.12641	2.17141	2.63906	2.19407	2.28386	3.00348
A_23_P3111	0.0359044	0.00794485	2.07881	down	ACOT2	Homo sapiens acyl-CoA thioesterase 2 (ACOT2), nuclear gene encoding mitochondrial protein, mRNA [NM_006821]	acyl-CoA thioesterase 2	10965	2.32622	2.36163	2.39776	1.27047	1.81057	2.134	0.481045	0.68252	0.832914
A_23_P47426	0.0359044	0.0079543	2.53293	down	ACAD8	Homo sapiens acyl-CoA dehydrogenase family, member 8 (ACAD8), nuclear gene encoding mitochondrial protein, mRNA [NM_014384]	acyl-CoA dehydrogenase family, member 8	27034	0.498081	0.829946	0.886936	-0.842724	-0.300617	0.130358	0.3948	0.456737	0.591898
A_23_P54816	0.0359044	0.00793639	2.66439	down	ATP6V0C	Homo sapiens ATPase, H+ transporting, lysosomal 16kDa, V0 subunit c (ATP6V0C), transcript variant 1, mRNA [NM_001694]	ATPase, H+ transporting, lysosomal 16kDa, V0 subunit c	527	1.27981	1.4733	2.20504	-0.133992	0.282661	0.692103	0.37532	0.438108	0.350398
A_23_P81650	0.0359044	0.00796598	2.37553	up	C5orf15	Homo sapiens chromosome 5 open reading frame 15 (C5orf15), mRNA [NM_020199]	chromosome 5 open reading frame 15	56951	0.726279	0.885987	0.777906	1.97453	2.10667	2.63525	2.37553	2.33057	3.62341
A_23_P99642	0.0359044	0.00789995	2.76273	down	SLC7A7	Homo sapiens solute carrier family 7 (amino acid transporter light chain, y+L system), member 7 (SLC7A7), transcript variant 3, mRNA [NM_001126106]	solute carrier family 7 (amino acid transporter light chain, y+L system), member 7	9056	0.453727	0.650051	0.802576	-1.01237	-0.623876	0.827344	0.36196	0.413533	1.01732
A_24_P166012	0.0359044	0.00796153	2.54003	up	DCUN1D1	Homo sapiens DCN1, defective in cullin neddylation 1, domain containing 1 (S. cerevisiae) (DCUN1D1), mRNA [NM_020640]	DCN1, defective in cullin neddylation 1, domain containing 1 (S. cerevisiae)	54165	1.06454	0.839274	0.936525	2.40938	1.81481	1.59649	2.54003	1.96637	1.58004
A_24_P243044	0.0359044	0.00795519	4.63626	down	GSK3B	glycogen synthase kinase 3 beta [Source:HGNC Symbol;Acc:4617] [ENST00000264235]	glycogen synthase kinase 3 beta	2932	0.600321	0.72279	0.716967	-1.61264	-1.26491	-1.65123	0.215691	0.25214	0.193687
A_24_P260346	0.0359044	0.00796693	2.05292	down	ADH5	Homo sapiens alcohol dehydrogenase 5 (class III), chi polypeptide (ADH5), mRNA [NM_000671]	alcohol dehydrogenase 5 (class III), chi polypeptide	128	0.709029	0.81309	1.28059	-0.32865	0.31398	0.560675	0.487111	0.707543	0.607132
A_24_P35478	0.0359044	0.0079706	5.83336	up	PARD3	Homo sapiens par-3 partitioning defective 3 homolog (C. elegans) (PARD3), transcript variant 1, mRNA [NM_019619]	par-3 partitioning defective 3 homolog (C. elegans)	56288	-2.19345	-1.72438	-2.07935	0.350876	0.342415	0.199097	5.83336	4.18954	4.85154
A_24_P826348	0.0359044	0.00795491	4.18451	down	ZC3H6	Homo sapiens zinc finger CCCH-type containing 6 (ZC3H6), mRNA [NM_198581]	zinc finger CCCH-type containing 6	376940	-0.38354	-0.422696	0.139629	-2.4486	-1.86106	-2.39325	0.238977	0.368986	0.172793
A_32_P87582	0.0359044	0.00797111	2.08751	up					-0.720063	-0.53323	-0.607961	0.341722	0.279556	0.0319808	2.08751	1.7566	1.55827
A_23_P17695	0.0359713	0.0080061	2.80719	up	SLC37A1	Homo sapiens solute carrier family 37 (glycerol-3-phosphate transporter), member 1 (SLC37A1), mRNA [NM_018964]	solute carrier family 37 (glycerol-3-phosphate transporter), member 1	54020	-0.404676	-0.197385	-0.368472	1.08445	0.95794	0.984391	2.80719	2.22735	2.55418
A_23_P250358	0.0359713	0.00800222	4.37321	up	HERC6	Homo sapiens hect domain and RLD 6 (HERC6), transcript variant 1, mRNA [NM_017912]	hect domain and RLD 6	55008	1.72405	1.20009	1.6654	3.85274	3.62988	3.45107	4.37321	5.38816	3.44777
A_24_P128402	0.0359713	0.00799756	3.56578	down	USP48	Homo sapiens ubiquitin specific peptidase 48 (USP48), transcript variant 1, mRNA [NM_032236]	ubiquitin specific peptidase 48	84196	-0.628282	-0.875337	-0.260206	-2.4625	-1.8447	-0.958905	0.280444	0.510732	0.616128
A_24_P378019	0.0359713	0.00800893	7.77348	up	IRF7	Homo sapiens interferon regulatory factor 7 (IRF7), transcript variant d, mRNA [NM_004031]	interferon regulatory factor 7	3665	-1.20103	-0.970407	-1.84362	1.75753	1.62716	1.78723	7.77348	6.05267	12.3879
A_23_P47073	0.0359728	0.00801498	2.90568	down	WDR37	Homo sapiens WD repeat domain 37 (WDR37), mRNA [NM_014023]	WD repeat domain 37	22884	0.305318	0.389184	0.328281	-1.23356	-0.614629	-0.366623	0.344153	0.49868	0.61775
A_23_P334709	0.0359782	0.00802192	2.67787	down	FKBP9	Homo sapiens FK506 binding protein 9, 63 kDa (FKBP9), mRNA [NM_007270]	FK506 binding protein 9, 63 kDa	11328	2.57808	1.94615	2.29315	1.15699	0.842831	1.94898	0.373431	0.465446	0.78776
A_24_P278126	0.0360035	0.00803843	4.97126	up	NBN	Homo sapiens nibrin (NBN), mRNA [NM_002485]	nibrin	4683	1.85511	1.27373	1.86119	4.16872	3.77789	4.11492	4.97126	5.67321	4.76913
A_24_P36745	0.0360035	0.00803907	2.61439	up	CXorf38	Homo sapiens chromosome X open reading frame 38 (CXorf38), mRNA [NM_144970]	chromosome X open reading frame 38	159013	0.270377	0.0571047	0.136883	1.65685	1.52574	1.37786	2.61439	2.76759	2.36359
A_32_P84640	0.0360696	0.00805957	2.49604	down		ALU6_HUMAN (P39193) Alu subfamily SP sequence contamination warning entry, partial (14%) [THC2650120]			-0.867085	-0.632766	-0.0901955	-2.18672	-1.51135	-0.524645	0.400635	0.543901	0.739976
A_23_P202219	0.0361012	0.00808966	2.43914	down	CALHM2	Homo sapiens calcium homeostasis modulator 2 (CALHM2), transcript variant 1, mRNA [NM_015916]	calcium homeostasis modulator 2	51063	0.42462	0.592578	0.38091	-0.861752	-0.438171	-0.76608	0.409981	0.489456	0.451566
A_23_P56316	0.0361012	0.008082	2.51512	down	TIMM13	Homo sapiens translocase of inner mitochondrial membrane 13 homolog (yeast) (TIMM13), nuclear gene encoding mitochondrial protein, mRNA [NM_012458]	translocase of inner mitochondrial membrane 13 homolog (yeast)	26517	0.852866	0.634348	0.797667	-0.477762	-0.411366	-0.363168	0.397595	0.484405	0.447254
A_24_P166527	0.0361012	0.00808302	7.3025	up	TNFAIP3	Homo sapiens tumor necrosis factor, alpha-induced protein 3 (TNFAIP3), mRNA [NM_006290]	tumor necrosis factor, alpha-induced protein 3	7128	-0.168729	-0.0569181	-0.438431	2.69966	2.30033	2.40099	7.3025	5.12392	7.15734
A_24_P169092	0.0361012	0.00808479	3.01564	up	MAML2	Homo sapiens mastermind-like 2 (Drosophila) (MAML2), mRNA [NM_032427]	mastermind-like 2 (Drosophila)	84441	0.846795	0.471005	0.301487	2.43926	1.83581	1.65549	3.01564	2.57541	2.55621
A_23_P203332	0.0361058	0.00809716	2.51122	up	FAM111A	Homo sapiens family with sequence similarity 111, member A (FAM111A), transcript variant 1, mRNA [NM_022074]	family with sequence similarity 111, member A	63901	0.605988	0.784827	-0.129335	1.93438	0.958392	0.0428076	2.51122	1.12784	1.12673
A_32_P46765	0.0361058	0.0081022	2.03694	down	C12orf29	Homo sapiens chromosome 12 open reading frame 29 (C12orf29), mRNA [NM_001009894]	chromosome 12 open reading frame 29	91298	0.91823	0.71099	1.06002	-0.108177	-0.174849	-0.372051	0.490931	0.541172	0.370597
A_23_P158406	0.0361639	0.00812101	2.58167	up	PDE4D	phosphodiesterase 4D, cAMP-specific [Source:HGNC Symbol;Acc:8783] [ENST00000502575]	phosphodiesterase 4D, cAMP-specific	5144	-1.45841	-3.08328	-3.28443	-0.0901107	-1.78789	-2.7401	2.58167	2.45444	1.45834
A_32_P216369	0.0361695	0.00812804	8.87231	down	CCDC144A	Homo sapiens coiled-coil domain containing 144A (CCDC144A), mRNA [NM_014695]	coiled-coil domain containing 144A	9720	0.149053	-1.06826	0.57389	-3.00026	-2.35285	-0.351452	0.11271	0.410489	0.526556
A_23_P18903	0.0361945	0.0081425	3.72487	down	HAVCR2	Homo sapiens hepatitis A virus cellular receptor 2 (HAVCR2), mRNA [NM_032782]	hepatitis A virus cellular receptor 2	84868	3.63259	3.19151	3.25609	1.73539	2.2119	2.92192	0.268466	0.507115	0.793236
A_23_P23584	0.0361945	0.0081452	3.69912	down	CTNNBIP1	Homo sapiens catenin, beta interacting protein 1 (CTNNBIP1), transcript variant 1, mRNA [NM_020248]	catenin, beta interacting protein 1	56998	-1.43413	-0.904989	-0.493938	-3.32131	-2.71375	-3.94666	0.270334	0.285436	0.0913326
A_24_P189112	0.0362508	0.00816482	2.90384	up	CEP57L1	Homo sapiens centrosomal protein 57kDa-like 1 (CEP57L1), transcript variant 2, mRNA [NM_173830]	centrosomal protein 57kDa-like 1	285753	1.99322	2.21628	2.25979	3.53118	2.79371	2.91354	2.90384	1.49219	1.57326
A_32_P117170	0.0362508	0.00816943	3.02515	down	NAPEPLD	Homo sapiens N-acyl phosphatidylethanolamine phospholipase D (NAPEPLD), transcript variant 1, mRNA [NM_001122838]	N-acyl phosphatidylethanolamine phospholipase D	222236	0.396766	0.919394	1.29554	-1.20024	-0.32819	-0.0527026	0.330562	0.421153	0.39277
A_24_P253078	0.0363899	0.00820659	2.50212	up	METTL21B	Homo sapiens methyltransferase like 21B (METTL21B), transcript variant 2, mRNA [NM_206914]	methyltransferase like 21B	25895	-0.027293	-0.244205	-0.221416	1.29586	1.01135	0.703207	2.50212	2.38759	1.89819
A_23_P129246	0.0363969	0.00821396	3.56836	down	PLEKHO2	Homo sapiens pleckstrin homology domain containing, family O member 2 (PLEKHO2), transcript variant 1, mRNA [NM_025201]	pleckstrin homology domain containing, family O member 2	80301	0.538438	0.262704	0.327135	-1.29682	-0.607078	-0.236562	0.280241	0.547229	0.676566
A_23_P41487	0.0363969	0.00821979	3.36343	up	TBC1D9	Homo sapiens TBC1 domain family, member 9 (with GRAM domain) (TBC1D9), mRNA [NM_015130]	TBC1 domain family, member 9 (with GRAM domain)	23158	1.42243	1.84835	2.40597	3.17237	3.10733	3.53316	3.36343	2.39327	2.18433
A_23_P214046	0.0364363	0.00824607	3.20089	down	FBXW11	Homo sapiens F-box and WD repeat domain containing 11 (FBXW11), transcript variant 3, mRNA [NM_012300]	F-box and WD repeat domain containing 11	23291	0.264781	-0.391702	-0.173519	-1.41369	-1.13797	-0.975414	0.312413	0.596142	0.573596
A_24_P196499	0.0364363	0.00825193	2.79021	up	ARID4B	AT rich interactive domain 4B (RBP1-like) [Source:HGNC Symbol;Acc:15550] [ENST00000471257]	AT rich interactive domain 4B (RBP1-like)	51742	-2.00001	-1.99439	-1.72863	-0.519638	-0.99118	-1.57128	2.79021	2.00446	1.11524
A_24_P322635	0.0364363	0.00824978	3.80021	up	ELMO2	Homo sapiens engulfment and cell motility 2 (ELMO2), transcript variant 2, mRNA [NM_182764]	engulfment and cell motility 2	63916	0.0990709	0.210611	-0.343681	2.02515	2.11559	2.31165	3.80021	3.74503	6.29993
A_24_P378202	0.0364363	0.00823797	2.46425	down	ARL11	Homo sapiens ADP-ribosylation factor-like 11 (ARL11), mRNA [NM_138450]	ADP-ribosylation factor-like 11	115761	-0.26437	-0.0832307	0.0774504	-1.56552	-0.632867	-0.0755243	0.405802	0.683192	0.899394
A_24_P308109	0.0365307	0.00827913	3.95345	up	FRYL	Homo sapiens FRY-like (FRYL), mRNA [NM_015030]	FRY-like	285527	0.610797	1.4459	1.41119	2.59391	2.07878	1.37862	3.95345	1.55066	0.977683
A_24_P281730	0.0365509	0.00828953	3.40896	up					2.54295	1.75934	1.44998	4.31228	3.29259	3.0219	3.40896	2.89436	2.97302
A_24_P383440	0.0366111	0.00831396	2.9114	up	TMEM41B	Homo sapiens transmembrane protein 41B (TMEM41B), transcript variant 1, mRNA [NM_015012]	transmembrane protein 41B	440026	1.73375	1.51428	1.34925	3.27546	1.72812	2.50346	2.91141	1.15977	2.22563
A_24_P688133	0.0366111	0.00831487	3.46367	down	PPM1A	Homo sapiens protein phosphatase, Mg2+/Mn2+ dependent, 1A (PPM1A), transcript variant 1, mRNA [NM_021003]	protein phosphatase, Mg2+/Mn2+ dependent, 1A	5494	-0.30576	0.0299351	0.590045	-2.09806	-1.04769	-0.958803	0.288711	0.473808	0.341783
A_23_P152858	0.0366952	0.00835067	2.17315	down	C17orf79	Homo sapiens chromosome 17 open reading frame 79 (C17orf79), mRNA [NM_018405]	chromosome 17 open reading frame 79	55352	2.71759	2.67291	2.86995	1.5978	1.50737	1.19874	0.460161	0.445799	0.313989
A_23_P404108	0.0366952	0.00835152	2.6333	up	FAM190B	Homo sapiens family with sequence similarity 190, member B (FAM190B), mRNA [NM_018999]	family with sequence similarity 190, member B	54462	0.123105	-0.00635596	-0.0243212	1.51998	0.969464	0.874552	2.6333	1.96676	1.86461
A_32_P29551	0.0366952	0.008343	2.56511	up					0.0497709	-0.103303	0.373583	1.40879	0.60353	1.75773	2.56511	1.63222	2.61018
A_23_P143016	0.0367028	0.00837082	2.32946	up	ARID5A	Homo sapiens AT rich interactive domain 5A (MRF1-like) (ARID5A), mRNA [NM_212481]	AT rich interactive domain 5A (MRF1-like)	10865	-0.941667	-0.660112	-0.584138	0.278329	0.518643	1.02737	2.32946	2.26381	3.0557
A_23_P97365	0.0367028	0.00836579	3.83322	down	LRRC8D	Homo sapiens leucine rich repeat containing 8 family, member D (LRRC8D), transcript variant 2, mRNA [NM_018103]	leucine rich repeat containing 8 family, member D	55144	0.263148	0.547384	0.751566	-1.67541	-0.76496	-0.556838	0.260877	0.402666	0.403767
A_24_P753476	0.0367028	0.00836576	2.1836	down	LOC340508	Homo sapiens growth arrest-specific 2 like 1 pseudogene (LOC340508), non-coding RNA [NR_002942]	growth arrest-specific 2 like 1 pseudogene	340508	0.132997	1.03806	1.0828	-0.99371	-0.553429	-0.123818	0.45796	0.33183	0.433284
A_23_P200325	0.0367519	0.00839454	2.92995	up	RABGAP1L	Homo sapiens RAB GTPase activating protein 1-like (RABGAP1L), transcript variant 1, mRNA [NM_014857]	RAB GTPase activating protein 1-like	9910	-0.254896	-0.409302	-0.998285	1.29598	1.50527	0.667077	2.92995	3.77001	3.17193
A_23_P314101	0.0367519	0.00842305	2.32233	up	SUSD2	Homo sapiens sushi domain containing 2 (SUSD2), mRNA [NM_019601]	sushi domain containing 2	56241	-2.14561	-1.79042	-1.80995	-0.930038	-1.68176	-1.77289	2.32233	1.07823	1.02602
A_23_P41286	0.0367519	0.00842141	2.96878	down	CTBP1	Homo sapiens C-terminal binding protein 1 (CTBP1), transcript variant 2, mRNA [NM_001012614]	C-terminal binding protein 1	1487	-0.65313	-0.79883	-0.805966	-2.223	-1.726	-1.33399	0.336839	0.525888	0.693504
A_24_P382489	0.0367519	0.00840033	3.12344	down	SLC27A1	Homo sapiens solute carrier family 27 (fatty acid transporter), member 1 (SLC27A1), mRNA [NM_198580]	solute carrier family 27 (fatty acid transporter), member 1	376497	-0.206292	0.443641	1.48958	-1.84943	-1.97377	-1.80102	0.32016	0.187192	0.102195
A_24_P401473	0.0367519	0.00839172	2.09605	up		PREDICTED: Homo sapiens hypothetical protein LOC100506040 (LOC100506040), mRNA [XM_003118610]			0.0259985	-0.0172052	-0.16604	1.09367	0.277985	0.104248	2.09605	1.22705	1.20605
A_32_P175042	0.0367519	0.0084058	4.8807	down	LOC100507486	PREDICTED: Homo sapiens hypothetical LOC100507486 (LOC100507486), partial miscRNA [XR_109525]	hypothetical LOC100507486	100507486	-0.133754	-0.445643	0.488881	-2.42084	-1.95769	-2.35383	0.204889	0.350614	0.139399
A_32_P18440	0.0367519	0.00841414	2.85769	up	ARID5B	Homo sapiens AT rich interactive domain 5B (MRF1-like) (ARID5B), mRNA [NM_032199]	AT rich interactive domain 5B (MRF1-like)	84159	0.535377	0.873543	0.732678	2.05023	2.22053	3.11809	2.85769	2.5438	5.22494
A_23_P61748	0.0368015	0.00844028	3.58964	down	COL4A3BP	collagen, type IV, alpha 3 (Goodpasture antigen) binding protein [Source:HGNC Symbol;Acc:2205] [ENST00000508809]	collagen, type IV, alpha 3 (Goodpasture antigen) binding protein	10087	0.926268	0.391575	1.45919	-0.917572	-0.899828	-0.0995671	0.278579	0.408553	0.339443
A_23_P143987	0.0368203	0.00846222	2.90278	down	ATG7	Homo sapiens ATG7 autophagy related 7 homolog (S. cerevisiae) (ATG7), transcript variant 1, mRNA [NM_006395]	ATG7 autophagy related 7 homolog (S. cerevisiae)	10533	0.569844	0.567937	0.778754	-0.967589	-0.223116	0.3052	0.344498	0.577922	0.720188
A_23_P203299	0.0368203	0.0084591	3.01977	up	RCN1	Homo sapiens reticulocalbin 1, EF-hand calcium binding domain (RCN1), mRNA [NM_002901]	reticulocalbin 1, EF-hand calcium binding domain	5954	1.55937	1.25883	0.998077	3.15381	2.93773	3.34128	3.01977	3.20183	5.07427
A_24_P97221	0.0368203	0.00845501	2.26161	down	MRPL35	Homo sapiens mitochondrial ribosomal protein L35 (MRPL35), nuclear gene encoding mitochondrial protein, transcript variant 1, mRNA [NM_016622]	mitochondrial ribosomal protein L35	51318	1.52842	1.61966	1.8323	0.35107	0.546499	0.887397	0.442163	0.475276	0.519463
A_32_P52816	0.0368449	0.00847373	3.4873	down	TM7SF3	Homo sapiens transmembrane 7 superfamily member 3 (TM7SF3), mRNA [NM_016551]	transmembrane 7 superfamily member 3	51768	0.279497	0.55047	1.26846	-1.52261	-1.054	-0.792209	0.286755	0.328856	0.239706
A_23_P14564	0.0369263	0.00849834	3.60358	down	GPR65	Homo sapiens G protein-coupled receptor 65 (GPR65), mRNA [NM_003608]	G protein-coupled receptor 65	8477	0.319205	0.340785	0.364297	-1.53023	-1.20732	-0.939599	0.277502	0.34196	0.405031
A_24_P56270	0.0369368	0.00851254	4.74705	down	DYRK2	Homo sapiens dual-specificity tyrosine-(Y)-phosphorylation regulated kinase 2 (DYRK2), transcript variant 2, mRNA [NM_006482]	dual-specificity tyrosine-(Y)-phosphorylation regulated kinase 2	8445	0.412837	0.602056	0.522537	-1.8342	-1.60351	-2.02065	0.210657	0.216799	0.171563
A_24_P81695	0.0369368	0.00851096	2.34779	up	SNX19	Homo sapiens sorting nexin 19 (SNX19), mRNA [NM_014758]	sorting nexin 19	399979	-0.178736	-0.277683	-0.369398	1.05257	0.714638	0.450194	2.34779	1.98938	1.76491
A_23_P65558	0.0369525	0.00852206	3.30792	up	MGAT2	Homo sapiens mannosyl (alpha-1,6-)-glycoprotein beta-1,2-N-acetylglucosaminyltransferase (MGAT2), mRNA [NM_002408]	mannosyl (alpha-1,6-)-glycoprotein beta-1,2-N-acetylglucosaminyltransferase	4247	1.59152	1.34722	1.35919	3.31744	2.04738	1.74631	3.30792	1.62468	1.30777
A_23_P159119	0.0369532	0.00858711	2.7482	up	CDK12	Homo sapiens cyclin-dependent kinase 12 (CDK12), transcript variant 1, mRNA [NM_016507]	cyclin-dependent kinase 12	51755	0.635836	0.24337	0.198552	2.09432	1.21523	1.1694	2.7482	1.96137	1.95999
A_23_P19543	0.0369532	0.00853757	2.21417	down	SRPK1	Homo sapiens SRSF protein kinase 1 (SRPK1), transcript variant 1, mRNA [NM_003137]	SRSF protein kinase 1	6732	-1.18213	-1.20841	-1.13843	-2.32889	-1.48727	-1.25384	0.451637	0.824239	0.923122
A_23_P218531	0.0369532	0.00853114	2.1182	down	PGPEP1	Homo sapiens pyroglutamyl-peptidase I (PGPEP1), mRNA [NM_017712]	pyroglutamyl-peptidase I	54858	-0.123887	0.700017	0.589923	-1.20673	-0.568948	0.197851	0.472098	0.414957	0.762034
A_23_P328729	0.0369532	0.00861673	3.94642	down	KLHL8	Homo sapiens kelch-like 8 (Drosophila) (KLHL8), mRNA [NM_020803]	kelch-like 8 (Drosophila)	57563	-0.155063	-0.140318	0.320929	-2.13561	-1.30318	-0.648772	0.253394	0.446626	0.510612
A_23_P371239	0.0369532	0.0085523	3.34935	down	CMIP	Homo sapiens c-Maf-inducing protein (CMIP), transcript variant C-mip, mRNA [NM_198390]	c-Maf-inducing protein	80790	-0.447688	-0.97066	-0.750394	-2.19157	-1.77535	-1.26992	0.298565	0.572484	0.697601
A_23_P38723	0.0369532	0.00861651	2.19138	up	SMCHD1	Homo sapiens structural maintenance of chromosomes flexible hinge domain containing 1 (SMCHD1), mRNA [NM_015295]	structural maintenance of chromosomes flexible hinge domain containing 1	23347	-1.62899	-1.60146	-1.99269	-0.497148	-0.307763	-0.441625	2.19138	2.45155	2.93034
A_23_P63547	0.0369532	0.00855765	2.92625	up	CR1L	complement component (3b/4b) receptor 1-like [Source:HGNC Symbol;Acc:2335] [ENST00000531844]	complement component (3b/4b) receptor 1-like	1379	1.10546	0.887797	0.554392	2.65452	2.67561	2.87679	2.92625	3.45292	5.00164
A_23_P95960	0.0369532	0.00854944	2.77136	up	POLR3D	Human BN51 mRNA, complete cds. [M17754]	polymerase (RNA) III (DNA directed) polypeptide D, 44kDa	661	-0.0617145	-0.264515	-0.431423	1.40888	0.846575	0.769916	2.77136	2.16009	2.29953
A_24_P13831	0.0369532	0.00858457	2.44422	up	SNX20	Homo sapiens sorting nexin 20 (SNX20), transcript variant 1, mRNA [NM_182854]	sorting nexin 20	124460	-1.30724	-0.756338	-0.632442	-0.0178656	0.398671	0.87071	2.44422	2.22686	2.83461
A_24_P200652	0.0369532	0.00858963	2.30102	up	C6orf62	Homo sapiens chromosome 6 open reading frame 62 (C6orf62), mRNA [NM_030939]	chromosome 6 open reading frame 62	81688	1.49012	1.708	0.711897	2.6924	2.26729	1.38818	2.30102	1.47354	1.59801
A_24_P239606	0.0369532	0.00860506	9.76282	up	GADD45B	Homo sapiens growth arrest and DNA-damage-inducible, beta (GADD45B), mRNA [NM_015675]	growth arrest and DNA-damage-inducible, beta	4616	-0.874242	-1.46311	-1.77338	2.41306	2.00025	1.5342	9.76282	11.03	9.90099
A_24_P251866	0.0369532	0.00857828	3.27428	up	ADAMTS2	Homo sapiens ADAM metallopeptidase with thrombospondin type 1 motif, 2 (ADAMTS2), transcript variant 2, mRNA [NM_021599]	ADAM metallopeptidase with thrombospondin type 1 motif, 2	9509	-1.45188	-1.11382	-0.63628	0.259297	-0.756936	-0.638885	3.27428	1.28066	0.998196
A_24_P396881	0.0369532	0.00858105	2.9345	down	NDUFA10	Homo sapiens NADH dehydrogenase (ubiquinone) 1 alpha subcomplex, 10, 42kDa (NDUFA10), nuclear gene encoding mitochondrial protein, mRNA [NM_004544]	NADH dehydrogenase (ubiquinone) 1 alpha subcomplex, 10, 42kDa	4705	0.302426	-0.0239547	0.230232	-1.25069	-1.48297	-2.34395	0.340774	0.363742	0.167917
A_24_P634530	0.0369532	0.00862242	3.5792	down	CPPED1	Homo sapiens calcineurin-like phosphoesterase domain containing 1 (CPPED1), transcript variant 1, mRNA [NM_018340]	calcineurin-like phosphoesterase domain containing 1	55313	-2.56394	-2.11437	-1.77297	-4.40358	-3.70291	-3.39278	0.279392	0.332509	0.325376
A_32_P178537	0.0369532	0.00856471	8.4018	down					-0.354724	-1.33838	-0.22864	-3.42542	-2.69838	-2.57517	0.119022	0.38958	0.196619
A_32_P187009	0.0369532	0.00860145	2.6681	down	SERINC5	Homo sapiens serine incorporator 5 (SERINC5), transcript variant 1, mRNA [NM_001174072]	serine incorporator 5	256987	1.06426	0.706188	0.905302	-0.351559	-0.254429	-1.56276	0.374798	0.513837	0.180733
A_32_P40493	0.0369532	0.00861293	10.3812	down		Homo sapiens cDNA: FLJ23038 fis, clone LNG02039. [AK026691]			-1.17276	-2.39834	-0.765769	-4.54867	-3.35411	-2.40854	0.0963278	0.515568	0.320241
A_23_P206707	0.0370026	0.00864573	3.77438	up	MT1G	Homo sapiens metallothionein 1G (MT1G), mRNA [NM_005950]	metallothionein 1G	4495	0.574843	0.398909	1.9661	2.49108	2.14785	3.79872	3.77438	3.36112	3.56184
A_23_P54758	0.0370026	0.00864	2.22001	down	GDE1	Homo sapiens glycerophosphodiester phosphodiesterase 1 (GDE1), mRNA [NM_016641]	glycerophosphodiester phosphodiesterase 1	51573	-0.183794	0.28985	0.812979	-1.33436	-0.686429	-0.127318	0.450447	0.508289	0.521126
A_23_P160354	0.0370326	0.00868084	2.13739	up	AKT3	Homo sapiens v-akt murine thymoma viral oncogene homolog 3 (protein kinase B, gamma) (AKT3), transcript variant 2, mRNA [NM_181690]	v-akt murine thymoma viral oncogene homolog 3 (protein kinase B, gamma)	10000	-0.171172	-0.501208	-0.247675	0.924681	0.851128	1.07702	2.13739	2.55325	2.50479
A_23_P207736	0.0370326	0.00868818	2.48103	down		Homo sapiens cDNA FLJ13015 fis, clone NT2RP3000622. [AK023077]			-0.494376	-0.76807	-0.696591	-1.80532	-1.57641	-1.38405	0.403058	0.571039	0.620946
A_23_P322593	0.0370326	0.00866495	2.47172	down	FLJ39653	Homo sapiens hypothetical FLJ39653, mRNA (cDNA clone IMAGE:40146949). [BC132927]	hypothetical FLJ39653	202020	-1.12928	-1.00525	-0.935748	-2.4348	-1.74827	-2.23584	0.404577	0.59749	0.406099
A_23_P341532	0.0370326	0.00868129	4.44051	down	SETDB2	Homo sapiens SET domain, bifurcated 2 (SETDB2), transcript variant 1, mRNA [NM_031915]	SET domain, bifurcated 2	83852	2.14794	2.52335	2.20529	-0.00278409	0.51278	0.712815	0.225199	0.248174	0.355402
A_23_P417237	0.0370326	0.00866909	6.31406	up	FEM1C	Homo sapiens fem-1 homolog c (C. elegans) (FEM1C), mRNA [NM_020177]	fem-1 homolog c (C. elegans)	56929	1.75301	2.02233	1.23305	4.41158	3.77606	3.01936	6.31406	3.37231	3.44933
A_24_P122682	0.0370326	0.00868808	2.57834	down	RAB4A	Homo sapiens RAB4A, member RAS oncogene family (RAB4A), mRNA [NM_004578]	RAB4A, member RAS oncogene family	5867	0.401259	0.390219	0.296246	-0.965184	-0.567281	-0.386989	0.387846	0.514948	0.622767
A_23_P204238	0.0370708	0.00870306	2.29768	down	FOXJ2	Homo sapiens forkhead box J2 (FOXJ2), mRNA [NM_018416]	forkhead box J2	55810	-0.377867	-0.358525	-0.114875	-1.57805	-0.979644	0.0921853	0.435221	0.650167	1.15433
A_24_P255384	0.037103	0.00871653	8.62288	up		RL31_HUMAN (P62899) 60S ribosomal protein L31, partial (97%) [THC2598564]			-3.54344	-3.31097	-3.3437	-0.435272	-1.9689	-2.96572	8.62288	2.53515	1.29953
A_24_P350649	0.0371181	0.008726	2.67755	down	PDPR	Homo sapiens pyruvate dehydrogenase phosphatase regulatory subunit (PDPR), mRNA [NM_017990]	pyruvate dehydrogenase phosphatase regulatory subunit	55066	-0.532022	-0.61171	-0.0744406	-1.95293	-1.39756	-1.41033	0.373476	0.580009	0.396147
A_23_P218569	0.0371323	0.00873527	2.27999	up	EPC2	enhancer of polycomb homolog 2 (Drosophila) [Source:HGNC Symbol;Acc:24543] [ENST00000409654]	enhancer of polycomb homolog 2 (Drosophila)	26122	0.0292187	-1.02768	-1.34078	1.21824	-0.0962785	-1.0819	2.27999	1.90712	1.19655
A_23_P41674	0.037137	0.00874823	2.4307	up	GRPEL2	Homo sapiens GrpE-like 2, mitochondrial (E. coli) (GRPEL2), nuclear gene encoding mitochondrial protein, mRNA [NM_152407]	GrpE-like 2, mitochondrial (E. coli)	134266	0.144062	-0.234883	-0.351405	1.42543	0.989876	1.28186	2.4307	2.33716	3.10214
A_32_P138396	0.037137	0.00874496	4.01448	up	LOC100131176	Homo sapiens cDNA FLJ38667 fis, clone HLUNG2006843. [AK095986]	hypothetical LOC100131176	100131176	-2.4591	-2.77694	-2.56504	-0.453885	-1.68388	-1.88837	4.01448	2.13326	1.59844
A_23_P417113	0.0371419	0.00876447	2.30235	up	RBM33	RNA binding motif protein 33 [Source:HGNC Symbol;Acc:27223] [ENST00000287912]	RNA binding motif protein 33	155435	0.685609	0.340473	-0.156885	1.88872	1.24852	0.841166	2.30235	1.87651	1.9973
A_23_P82950	0.0371419	0.00877145	2.1822	down	PCM1	Homo sapiens pericentriolar material 1 (PCM1), mRNA [NM_006197]	pericentriolar material 1	5108	0.947613	1.09932	1.25753	-0.178173	0.439276	0.4596	0.458252	0.632859	0.575175
A_24_P12660	0.0371419	0.00877307	2.27945	down		Q72UE3_LEPIC (Q72UE3) Outer membrane receptor protein, partial (3%) [THC2586764]			-1.13502	-0.561607	-0.460379	-2.3237	-1.86446	-2.38224	0.438703	0.405323	0.263914
A_24_P942163	0.0371419	0.00877289	2.24613	down	FAM63A	family with sequence similarity 63, member A [Source:HGNC Symbol;Acc:25648] [ENST00000493834]	family with sequence similarity 63, member A	55793	-2.23987	-2.30919	-2.08105	-3.40731	-2.94796	-3.19146	0.445209	0.642264	0.463164
A_23_P106497	0.0371931	0.00880164	2.52237	up	IREB2	Homo sapiens iron-responsive element binding protein 2 (IREB2), mRNA [NM_004136]	iron-responsive element binding protein 2	3658	1.03221	0.798033	0.490306	2.36699	2.00697	1.63446	2.52237	2.31167	2.21017
A_23_P25475	0.0371931	0.00881131	4.15287	up	SOAT2	Homo sapiens sterol O-acyltransferase 2 (SOAT2), mRNA [NM_003578]	sterol O-acyltransferase 2	8435	-1.99816	-2.04594	-1.32011	0.0559484	-1.35654	-1.58585	4.15287	1.61262	0.831772
A_23_P419624	0.0371931	0.00880833	2.2856	down	BLCAP	Homo sapiens bladder cancer associated protein (BLCAP), transcript variant 1, mRNA [NM_006698]	bladder cancer associated protein	10904	0.0877743	0.110134	-0.00144924	-1.1048	-0.595693	-0.0636914	0.437523	0.613091	0.957774
A_24_P186030	0.0371931	0.00881482	2.81587	up	PRKY	Homo sapiens protein kinase, Y-linked (PRKY), non-coding RNA [NR_028062]	protein kinase, Y-linked	5616	-0.26019	-0.320225	-0.359419	1.23339	0.768337	0.433785	2.81587	2.12662	1.73292
A_32_P40424	0.0371931	0.00880067	6.66388	down		ac14c08.s1 Stratagene HeLa cell s3 937216 Homo sapiens cDNA clone IMAGE:856430 3', mRNA sequence [AA630774]			1.68561	2.42467	0.805952	-1.05076	-0.680264	-0.814804	0.150063	0.116231	0.325165
A_24_P34944	0.03721	0.00882998	2.41045	down	PCDHGA12	Homo sapiens protocadherin gamma subfamily A, 12 (PCDHGA12), transcript variant 2, mRNA [NM_032094]	protocadherin gamma subfamily A, 12	26025	1.61971	0.989556	1.01927	0.350409	0.851082	0.580032	0.41486	0.90848	0.737527
A_24_P6808	0.03721	0.00883069	2.63936	down	NEMF	Homo sapiens nuclear export mediator factor (NEMF), mRNA [NM_004713]	nuclear export mediator factor	9147	-0.60002	-0.815976	-0.338983	-2.00021	-1.6007	-1.20439	0.378879	0.580463	0.54889
A_23_P80062	0.0372227	0.00884559	2.69326	down	TAF4	Homo sapiens TAF4 RNA polymerase II, TATA box binding protein (TBP)-associated factor, 135kDa (TAF4), mRNA [NM_003185]	TAF4 RNA polymerase II, TATA box binding protein (TBP)-associated factor, 135kDa	6874	-0.590823	-1.07759	-0.513226	-2.02018	-1.69666	-1.4838	0.371297	0.651093	0.510303
A_23_P83388	0.0372227	0.00884483	2.50652	up	EPPK1	Homo sapiens epiplakin 1 (EPPK1), mRNA [NM_031308]	epiplakin 1	83481	-3.37082	-2.57816	-3.31873	-2.04513	-2.59872	-2.70179	2.50652	0.985849	1.53362
A_23_P97064	0.0373657	0.00889149	3.73414	up	FBXO6	Homo sapiens F-box protein 6 (FBXO6), mRNA [NM_018438]	F-box protein 6	26270	-0.186492	0.166336	0.0150045	1.71428	1.53996	2.04602	3.73414	2.59121	4.08693
A_24_P67574	0.0373657	0.00888794	2.79366	up					-0.491061	-0.834135	-0.735423	0.991094	0.0413343	0.216335	2.79366	1.8346	1.93423
A_23_P121480	0.0373808	0.00890913	21.0688	up	CD200	Homo sapiens CD200 molecule (CD200), transcript variant 2, mRNA [NM_001004196]	CD200 molecule	4345	-2.44119	-2.07506	-2.38904	1.95585	2.42203	2.26647	21.0688	22.5818	25.2028
A_23_P37088	0.0373808	0.00891155	4.06418	down	RDH12	Homo sapiens retinol dehydrogenase 12 (all-trans/9-cis/11-cis) (RDH12), mRNA [NM_152443]	retinol dehydrogenase 12 (all-trans/9-cis/11-cis)	145226	2.87288	2.14792	2.75915	0.84992	1.25557	0.35281	0.246052	0.538738	0.188634
A_23_P371794	0.0373808	0.00891984	2.61638	up	CACNB3	Homo sapiens calcium channel, voltage-dependent, beta 3 subunit (CACNB3), transcript variant 1, mRNA [NM_000725]	calcium channel, voltage-dependent, beta 3 subunit	784	-0.207923	-0.247295	-0.279327	1.17965	0.125944	0.0648317	2.61638	1.29526	1.26941
A_24_P548415	0.0373808	0.0089249	2.04167	down		PREDICTED: Homo sapiens hypothetical LOC100509940, transcript variant 2 (LOC100509940), partial miscRNA [XR_112480]			-0.407204	-0.509826	0.149056	-1.43695	-1.51879	-1.01019	0.489795	0.496902	0.447747
A_24_P849245	0.0373808	0.00891636	3.29969	up	ETV3	ets variant 3 [Source:HGNC Symbol;Acc:3492] [ENST00000368192]	ets variant 3	2117	1.59002	0.834984	1.22156	3.31235	2.71459	2.75313	3.29969	3.67975	2.891
A_23_P27247	0.0375862	0.00900103	2.15621	up	MED13	Homo sapiens mediator complex subunit 13 (MED13), mRNA [NM_005121]	mediator complex subunit 13	9969	1.16665	0.337981	0.177204	2.27515	1.87667	1.67744	2.15621	2.90531	2.82888
A_24_P55356	0.0375862	0.00899847	2.57058	down		full-length cDNA clone CS0DI087YD24 of Placenta Cot 25-normalized of Homo sapiens (human). [CR596746]			1.12192	0.828305	0.937904	-0.240174	0.263492	0.453828	0.389017	0.676043	0.714955
A_32_P132276	0.0375862	0.00899929	2.82657	down		1ZQ9_A Chain A, Crystal Structure Of Human Dimethyladenosine Transferase. {Homo sapiens} (exp=-1; wgp=-1; cg=-1), partial (14%) [THC2548755]			-0.765138	-0.187895	-0.471241	-2.26419	-1.95438	-2.04238	0.353786	0.293925	0.336542
A_32_P174572	0.0375862	0.00898127	4.02943	down	HTR7P1	Homo sapiens 5-hydroxytryptamine (serotonin) receptor 7 pseudogene 1 (HTR7P1), non-coding RNA [NR_002774]	5-hydroxytryptamine (serotonin) receptor 7 pseudogene 1	93164	2.46531	2.24277	1.68778	0.454739	0.300276	-0.0622988	0.248174	0.260167	0.297286
A_32_P74932	0.0375862	0.0090039	2.38317	down		ALU1_HUMAN (P39188) Alu subfamily J sequence contamination warning entry, partial (5%) [THC2722466]			-1.11128	-1.9959	-0.952802	-2.36416	-2.17598	-1.77218	0.41961	0.882653	0.566686
A_24_P797455	0.0376358	0.00902179	3.06398	down		Homo sapiens cDNA FLJ32348 fis, clone PROST2007200. [AK056910]			-0.145303	0.0475852	-0.203301	-1.76071	-0.92964	-1.30383	0.326373	0.507956	0.466345
A_24_P108281	0.0376684	0.00903562	5.55673	down					0.532723	0.170232	0.949683	-1.94151	-1.32982	-1.6685	0.179962	0.35354	0.162873
A_23_P80940	0.03776	0.00906962	2.36252	down	PPAT	Homo sapiens phosphoribosyl pyrophosphate amidotransferase (PPAT), mRNA [NM_002703]	phosphoribosyl pyrophosphate amidotransferase	5471	1.91291	1.58366	2.44292	0.672585	0.4661	-0.0458199	0.423277	0.460874	0.178162
A_24_P50509	0.03776	0.00906685	5.08772	up					1.05935	1.3255	1.03988	3.40637	3.09067	3.4258	5.08772	3.39916	5.22676
A_24_P7040	0.0377949	0.00908403	4.52933	up					-2.63261	-2.20404	-2.49322	-0.453318	0.705731	1.20437	4.52933	7.51499	12.9744
A_24_P120303	0.0378519	0.00910378	2.58684	up	TMEM39A	Homo sapiens transmembrane protein 39A (TMEM39A), mRNA [NM_018266]	transmembrane protein 39A	55254	0.684459	0.498066	0.166679	2.05565	1.18	0.949321	2.58684	1.60429	1.72028
A_23_P203150	0.0379293	0.00912845	2.94346	up	TMPRSS13	Homo sapiens transmembrane protease, serine 13 (TMPRSS13), transcript variant 3, mRNA [NM_001206790]	transmembrane protease, serine 13	84000	0.450036	0.490552	1.38669	2.00755	1.45999	1.0538	2.94346	1.95808	0.793943
A_24_P307004	0.0380496	0.00916475	2.24487	up	LOC401022	Homo sapiens hypothetical LOC401022, mRNA (cDNA clone IMAGE:4827714). [BC030713]	hypothetical LOC401022	401022	-0.299297	-0.363961	-0.607354	0.867337	-0.163108	0.200683	2.24487	1.14938	1.75083
A_32_P142943	0.0380496	0.00916953	5.12748	down					-4.89255	-5.73152	-4.5064	-7.2508	-7.12195	-5.87838	0.195027	0.38145	0.38636
A_23_P152876	0.0380536	0.00921184	2.23485	down	RAB34	Homo sapiens RAB34, member RAS oncogene family (RAB34), transcript variant 1, mRNA [NM_031934]	RAB34, member RAS oncogene family	83871	0.944672	1.2017	1.71372	-0.215506	0.496774	1.60137	0.447457	0.613473	0.925083
A_23_P156443	0.0380536	0.00918308	5.42734	up	KPNA5	Homo sapiens karyopherin alpha 5 (importin alpha 6) (KPNA5), mRNA [NM_002269]	karyopherin alpha 5 (importin alpha 6)	3841	0.233479	0.876436	0.777283	2.67372	2.66289	2.44988	5.42734	3.44965	3.18789
A_23_P304991	0.0380536	0.00920004	3.21345	down	HLCS	Homo sapiens holocarboxylase synthetase (biotin-(proprionyl-CoA-carboxylase (ATP-hydrolysing)) ligase) (HLCS), transcript variant 1, mRNA [NM_000411]	holocarboxylase synthetase (biotin-(proprionyl-CoA-carboxylase (ATP-hydrolysing)) ligase)	3141	0.187476	0.343057	0.316386	-1.49665	-0.837786	-0.968569	0.311192	0.441094	0.410384
A_23_P390504	0.0380536	0.00921322	5.79041	up	FOXC1	Homo sapiens forkhead box C1 (FOXC1), mRNA [NM_001453]	forkhead box C1	2296	-0.222161	-0.101792	-0.869343	2.3115	1.57209	1.09234	5.79041	3.19072	3.89517
A_23_P73837	0.0380536	0.00921904	2.25519	up	TLR8	Homo sapiens toll-like receptor 8 (TLR8), mRNA [NM_138636]	toll-like receptor 8	51311	-0.39958	0.501726	0.483293	0.773666	0.370868	1.23078	2.25519	0.913288	1.67887
A_23_P75850	0.0380536	0.00919062	2.87231	up	GVINP1	Homo sapiens GTPase, very large interferon inducible pseudogene 1 (GVINP1), non-coding RNA [NR_003945]	GTPase, very large interferon inducible pseudogene 1	387751	-1.01882	-1.17254	-1.53003	0.503388	0.426895	0.508658	2.87231	3.03025	4.10871
A_23_P75921	0.0380536	0.00921263	2.00726	up	TRAF6	Homo sapiens TNF receptor-associated factor 6 (TRAF6), transcript variant 1, mRNA [NM_145803]	TNF receptor-associated factor 6	7189	0.895457	0.683577	0.669388	1.90069	1.71691	1.89518	2.00726	2.04675	2.33884
A_32_P58491	0.0380536	0.00918445	2.00385	down		full-length cDNA clone CS0DD006YA06 of Neuroblastoma Cot 50-normalized of Homo sapiens (human). [CR610892]			-0.274208	-0.103023	-0.136678	-1.27698	-0.984141	-1.14353	0.499039	0.542947	0.497632
A_23_P132175	0.0381088	0.00926483	3.67315	down	RTN4R	Homo sapiens reticulon 4 receptor (RTN4R), mRNA [NM_023004]	reticulon 4 receptor	65078	0.891758	1.30787	1.48465	-0.985261	-0.39355	-0.705541	0.272246	0.307483	0.219122
A_23_P201264	0.0381088	0.00927441	2.59013	down	NMNAT1	Homo sapiens nicotinamide nucleotide adenylyltransferase 1 (NMNAT1), mRNA [NM_022787]	nicotinamide nucleotide adenylyltransferase 1	64802	1.37645	1.79211	1.86699	0.00342766	0.625643	1.01385	0.386081	0.445512	0.553581
A_23_P209962	0.0381088	0.00927074	2.15544	up	SMC6	Homo sapiens structural maintenance of chromosomes 6 (SMC6), transcript variant 2, mRNA [NM_024624]	structural maintenance of chromosomes 6	79677	1.932	1.84431	1.96295	3.03998	2.5294	2.02144	2.15544	1.6078	1.04138
A_23_P36266	0.0381088	0.00927049	2.03331	up	PDHX	Homo sapiens pyruvate dehydrogenase complex, component X (PDHX), nuclear gene encoding mitochondrial protein, transcript variant 1, mRNA [NM_003477]	pyruvate dehydrogenase complex, component X	8050	1.67346	1.76933	1.87153	2.69729	2.72947	2.83443	2.03331	1.94549	1.94922
A_23_P46170	0.0381088	0.009239	2.23617	down	MED8	Homo sapiens mediator complex subunit 8 (MED8), transcript variant 3, mRNA [NM_052877]	mediator complex subunit 8	112950	0.466123	0.620936	0.456673	-0.694908	-0.17289	0.233351	0.447193	0.576812	0.856591
A_24_P193509	0.0381088	0.00924827	2.23332	down	FOPNL	Homo sapiens FGFR1OP N-terminal like (FOPNL), mRNA [NM_144600]	FGFR1OP N-terminal like	123811	2.44162	1.42063	2.16987	1.28243	1.16243	2.04217	0.447763	0.836129	0.915289
A_32_P191859	0.0381088	0.00927498	2.03924	down	SETD8	Homo sapiens SET domain containing (lysine methyltransferase) 8 (SETD8), mRNA [NM_020382]	SET domain containing (lysine methyltransferase) 8	387893	0.351133	-0.409911	-0.468614	-0.676899	-0.727413	-0.484279	0.490379	0.802458	0.989201
A_32_P18357	0.0381403	0.00928871	3.24321	up		Homo sapiens cDNA FLJ46718 fis, clone TRACH3018240. [AK128559]			-0.761067	-0.218412	-0.746125	0.936357	1.12985	1.43204	3.24321	2.54605	4.52579
A_23_P315571	0.0381454	0.00929604	3.5827	up	RFTN1	Homo sapiens raftlin, lipid raft linker 1 (RFTN1), mRNA [NM_015150]	raftlin, lipid raft linker 1	23180	1.22587	0.596218	0.482605	3.06692	2.98605	3.32564	3.5827	5.24097	7.17528
A_23_P103690	0.038152	0.00930373	2.77095	up	FAM189B	Homo sapiens family with sequence similarity 189, member B (FAM189B), transcript variant 1, mRNA [NM_006589]	family with sequence similarity 189, member B	10712	-0.281766	0.18091	0.259853	1.18861	0.914382	1.06334	2.77095	1.66264	1.74531
A_23_P152782	0.0381675	0.009323	4.01527	up	IFI35	Homo sapiens interferon-induced protein 35 (IFI35), mRNA [NM_005533]	interferon-induced protein 35	3430	-0.384277	0.10946	-0.550038	1.62122	1.58046	1.8667	4.01527	2.77213	5.33961
A_24_P171268	0.0381675	0.00933186	7.04859	up	RASSF5	Homo sapiens Ras association (RalGDS/AF-6) domain family member 5 (RASSF5), transcript variant 1, mRNA [NM_182663]	Ras association (RalGDS/AF-6) domain family member 5	83593	-2.12513	-2.03178	-1.89417	0.692199	-0.164776	-0.942561	7.04859	3.64774	1.93402
A_24_P409126	0.0381675	0.00931481	5.81681	up	FNDC3A	fibronectin type III domain containing 3A [Source:HGNC Symbol;Acc:20296] [ENST00000378383]	fibronectin type III domain containing 3A	22862	-0.147745	-1.40007	-0.400562	2.39248	0.185474	-0.970004	5.81681	3.0012	0.673878
A_24_P666340	0.0381675	0.00932699	4.59276	up		anoctamin 7-like 1 [Source:HGNC Symbol;Acc:32248] [ENST00000442385]			-1.18459	-1.97797	-1.92719	1.01477	0.58418	-0.270597	4.59276	5.90587	3.15271
A_23_P354208	0.0381863	0.00935474	4.94882	down	WDR81	Homo sapiens WD repeat domain 81 (WDR81), transcript variant 2, mRNA [NM_152348]	WD repeat domain 81	124997	-0.0918617	0.285041	0.24557	-2.39894	-0.948198	-0.645969	0.202069	0.425361	0.539039
A_23_P87545	0.0381863	0.00934546	4.28637	up	IFITM3	Homo sapiens interferon induced transmembrane protein 3 (IFITM3), mRNA [NM_021034]	interferon induced transmembrane protein 3	10410	-2.45397	-1.91873	-2.1773	-0.354212	0.80523	1.34981	4.28637	6.60685	11.5283
A_32_P63365	0.0381863	0.00935063	3.73639	down		AL566369 Homo sapiens FETAL BRAIN Homo sapiens cDNA clone CS0DF038YD15 3-PRIME, mRNA sequence [AL566369]			1.8244	1.99354	1.30446	-0.0772416	0.464911	0.870523	0.267638	0.346607	0.74024
A_23_P391764	0.0382674	0.00938069	2.609	down	RAPGEF1	Homo sapiens Rap guanine nucleotide exchange factor (GEF) 1 (RAPGEF1), transcript variant 2, mRNA [NM_198679]	Rap guanine nucleotide exchange factor (GEF) 1	2889	1.00016	0.541908	0.43536	-0.383336	-0.180527	0.654725	0.383289	0.606074	1.16422
A_23_P205913	0.0383856	0.00941581	2.80232	down	SLC24A1	Homo sapiens solute carrier family 24 (sodium/potassium/calcium exchanger), member 1 (SLC24A1), mRNA [NM_004727]	solute carrier family 24 (sodium/potassium/calcium exchanger), member 1	9187	1.76862	2.11086	2.63864	0.281998	1.01743	1.46271	0.356847	0.468643	0.442596
A_23_P25069	0.038428	0.00943232	4.3731	up					-1.61381	-2.00893	-1.98814	0.51485	0.876044	-0.189618	4.3731	7.38692	3.47863
A_23_P259344	0.0384411	0.00945703	2.57218	down	CECR6	Homo sapiens cat eye syndrome chromosome region, candidate 6 (CECR6), transcript variant 1, mRNA [NM_031890]	cat eye syndrome chromosome region, candidate 6	27439	-0.72501	-0.304914	0.042649	-2.088	-1.21413	-2.91931	0.388775	0.532473	0.12834
A_24_P218970	0.0384411	0.00946008	2.73149	down	EIF4B	Homo sapiens eukaryotic translation initiation factor 4B (EIF4B), mRNA [NM_001417]	eukaryotic translation initiation factor 4B	1975	-0.184912	-0.479899	-0.336409	-1.6346	-1.33412	-1.17998	0.366101	0.553163	0.557262
A_24_P337700	0.0384411	0.00945316	2.29387	down	VNN1	Homo sapiens vanin 1 (VNN1), mRNA [NM_004666]	vanin 1	8876	0.329169	0.241894	0.6497	-0.868613	-2.31936	-3.17064	0.435945	0.169428	0.0707885
A_32_P65061	0.0384411	0.00945161	7.45528	down	ERCC4	Homo sapiens excision repair cross-complementing rodent repair deficiency, complementation group 4 (ERCC4), mRNA [NM_005236]	excision repair cross-complementing rodent repair deficiency, complementation group 4	2072	0.51943	-0.0242549	1.33166	-2.37883	-1.79265	-0.241296	0.134133	0.293535	0.336118
A_24_P80138	0.0384621	0.00947138	2.24926	down	PDCL3	Homo sapiens phosducin-like 3 (PDCL3), mRNA [NM_024065]	phosducin-like 3	79031	-0.186276	-0.20882	0.0460933	-1.35573	-0.837809	-0.430578	0.44459	0.646629	0.718634
A_23_P7577	0.0384764	0.0095029	2.45291	up	ZCCHC10	Homo sapiens zinc finger, CCHC domain containing 10 (ZCCHC10), mRNA [NM_017665]	zinc finger, CCHC domain containing 10	54819	1.43003	1.20134	0.952959	2.72452	2.00987	2.09463	2.45291	1.75143	2.20636
A_23_P87742	0.0384764	0.00949739	4.12125	down	IFFO1	Homo sapiens intermediate filament family orphan 1 (IFFO1), transcript variant 4, mRNA [NM_001039670]	intermediate filament family orphan 1	25900	0.0691046	0.67018	0.749138	-1.97398	-0.953523	-0.414987	0.242645	0.324502	0.446235
A_24_P135489	0.0384764	0.00950558	2.80177	up	TSPAN14	Homo sapiens tetraspanin 14 (TSPAN14), transcript variant 1, mRNA [NM_030927]	tetraspanin 14	81619	0.0295798	0.401613	0.0619677	1.51592	0.59081	0.489458	2.80177	1.14013	1.34489
A_24_P53051	0.0384764	0.00950078	3.13031	up	LACTB	Homo sapiens lactamase, beta (LACTB), nuclear gene encoding mitochondrial protein, transcript variant 2, mRNA [NM_171846]	lactamase, beta	114294	2.44651	2.14112	2.23655	4.09282	3.61451	3.69368	3.13031	2.77674	2.74561
A_32_P216015	0.0384764	0.00948586	30.5034	down		AB188277 ribosomal protein L27a {Pan troglodytes} (exp=-1; wgp=0; cg=0), partial (28%) [THC2581848]			-0.664483	-2.10921	-0.140456	-5.59538	-4.77919	-3.5912	0.0327833	0.157129	0.0914584
A_23_P215461	0.0384778	0.00951206	3.44312	down	LIMK1	Homo sapiens LIM domain kinase 1 (LIMK1), transcript variant 1, mRNA [NM_002314]	LIM domain kinase 1	3984	1.34959	0.816304	0.871149	-0.434133	-0.703655	0.298423	0.290434	0.348696	0.672345
A_24_P196568	0.0385075	0.00952553	4.82416	down	LRPAP1	Homo sapiens low density lipoprotein receptor-related protein associated protein 1 (LRPAP1), mRNA [NM_002337]	low density lipoprotein receptor-related protein associated protein 1	4043	0.92113	0.912636	1.0373	-1.34915	-1.29968	-2.01814	0.20729	0.215787	0.120288
A_24_P81740	0.0385085	0.00953193	2.49795	down	TALDO1	Homo sapiens transaldolase 1 (TALDO1), mRNA [NM_006755]	transaldolase 1	6888	0.707947	0.997281	1.1768	-0.612797	-0.0709775	-0.343093	0.400328	0.476894	0.348711
A_23_P502312	0.0385147	0.00953961	2.8951	up	CD97	Homo sapiens CD97 molecule (CD97), transcript variant 1, mRNA [NM_078481]	CD97 molecule	976	-3.0524	-2.88114	-2.85974	-1.51879	-1.38251	-0.975756	2.8951	2.82573	3.69092
A_23_P44724	0.038545	0.00955683	6.05683	up	CSRP2	Homo sapiens cysteine and glycine-rich protein 2 (CSRP2), mRNA [NM_001321]	cysteine and glycine-rich protein 2	1466	3.42174	2.33498	1.97	6.0203	4.7073	4.60899	6.05683	5.17775	6.22896
A_32_P94976	0.038545	0.00955941	3.42519	down		oq91d03.s1 NCI_CGAP_Kid6 Homo sapiens cDNA clone IMAGE:1593701 3', mRNA sequence [AA968804]			0.451904	0.511527	1.08974	-1.32428	0.072304	0.560156	0.291955	0.737532	0.692755
A_23_P310295	0.0385656	0.00958913	2.64022	down		Homo sapiens cDNA clone IMAGE:3636371, partial cds. [BC002811]			-0.183551	-0.337026	0.0994778	-1.58421	-1.31656	-1.90532	0.378756	0.507144	0.249169
A_23_P4821	0.0385656	0.0095864	3.44385	up	JUNB	Homo sapiens jun B proto-oncogene (JUNB), mRNA [NM_002229]	jun B proto-oncogene	3726	-2.04644	-1.69034	-2.02831	-0.26242	0.0570546	-0.34102	3.44385	3.35752	3.22051
A_24_P941866	0.0385656	0.00958111	4.35053	up	C5orf56	Homo sapiens chromosome 5 open reading frame 56 (C5orf56), transcript variant 1, mRNA [NM_001013717]	chromosome 5 open reading frame 56	441108	-2.04508	-2.37249	-2.47637	0.0761121	-0.886259	-0.16851	4.35053	2.80156	4.95147
A_32_P195478	0.0385656	0.00957682	2.59098	up	RASGRP1	Homo sapiens RAS guanyl releasing protein 1 (calcium and DAG-regulated) (RASGRP1), transcript variant 1, mRNA [NM_005739]	RAS guanyl releasing protein 1 (calcium and DAG-regulated)	10125	-1.91176	-1.96388	-1.7694	-0.538262	-0.353265	0.0427508	2.59098	3.05382	3.51166
A_23_P115861	0.0386123	0.00961305	2.62856	down	ZNF485	Homo sapiens zinc finger protein 485 (ZNF485), mRNA [NM_145312]	zinc finger protein 485	220992	1.30669	1.45278	1.33877	-0.0875752	0.168335	-0.238984	0.380437	0.410528	0.335004
A_32_P458096	0.0386123	0.00960967	5.89008	down	TBC1D24	Homo sapiens TBC1 domain family, member 24 (TBC1D24), transcript variant 1, mRNA [NM_001199107]	TBC1 domain family, member 24	57465	0.288309	0.971581	0.713085	-2.26998	-1.19368	-0.86528	0.169777	0.222941	0.334861
A_23_P502832	0.0386341	0.00962463	3.03317	down	RBM12	Homo sapiens RNA binding motif protein 12 (RBM12), transcript variant 1, mRNA [NM_006047]	RNA binding motif protein 12	10137	0.0635885	-0.424445	0.0268065	-1.53724	-1.51005	-1.11205	0.329688	0.471193	0.454118
A_23_P135164	0.0386373	0.00965419	3.77023	down	UAP1L1	Homo sapiens UDP-N-acteylglucosamine pyrophosphorylase 1-like 1 (UAP1L1), mRNA [NM_207309]	UDP-N-acteylglucosamine pyrophosphorylase 1-like 1	91373	0.461385	0.790055	0.802636	-1.45327	-0.272088	-0.370149	0.265236	0.47892	0.443564
A_23_P358944	0.0386373	0.00963512	6.64071	up	PML	Homo sapiens promyelocytic leukemia (PML), transcript variant 5, mRNA [NM_033244]	promyelocytic leukemia	5371	-0.477306	-0.730205	-1.11243	2.25403	1.79293	1.75706	6.64071	5.7483	7.30807
A_23_P433690	0.0386373	0.00964445	6.32838	down	ZNF331	Homo sapiens zinc finger protein 331 (ZNF331), transcript variant 1, mRNA [NM_018555]	zinc finger protein 331	55422	-0.100899	0.117768	0.0181061	-2.76273	-1.891	-2.2469	0.158018	0.248486	0.208049
A_24_P554156	0.0386373	0.00965571	3.01798	down		Homo sapiens cDNA FLJ32526 fis, clone SMINT2000073. [AK057088]			-0.24332	-0.185673	0.0913636	-1.8369	-1.67079	-2.0564	0.331348	0.357221	0.225662
A_24_P798709	0.0386373	0.00965623	2.03708	down	NIPAL2	NIPA-like domain containing 2 [Source:HGNC Symbol;Acc:25854] [ENST00000341166]	NIPA-like domain containing 2	79815	1.14968	0.953111	1.18402	0.123177	-0.0579514	1.11607	0.490899	0.496181	0.953991
A_23_P347623	0.03877	0.00970834	3.68692	up	ERO1LB	Homo sapiens ERO1-like beta (S. cerevisiae) (ERO1LB), mRNA [NM_019891]	ERO1-like beta (S. cerevisiae)	56605	0.00801595	-1.02229	-0.800687	1.89043	1.05514	1.04222	3.68692	4.22055	3.58733
A_23_P390157	0.03877	0.00971414	2.64358	up	AVIL	Homo sapiens advillin (AVIL), mRNA [NM_006576]	advillin	10677	-0.812846	0.0969758	0.287436	0.589649	0.664231	0.89066	2.64358	1.4817	1.51911
A_23_P81399	0.03877	0.00970636	4.36036	down	SQSTM1	Homo sapiens sequestosome 1 (SQSTM1), transcript variant 1, mRNA [NM_003900]	sequestosome 1	8878	1.72376	1.12365	1.04317	-0.40069	0.325624	0.875517	0.229339	0.575138	0.890292
A_24_P642328	0.03877	0.00969774	3.3722	up					-0.0702109	-0.185137	-0.138214	1.68348	1.01602	0.305296	3.3722	2.29925	1.35991
[truncated: 671 more rows]

## Sheet: 12h
ProbeName	p (Corr)	p	FC (abs)	Regulation	GeneSymbol	Description	GeneName	EntrezGeneID	RM, 6	RM, 12	RM, 24	M1, 6	M1, 12	M1, 24	M1, 6 / RM6	M1, 12 / RM12	M1, 24 / RM24
[truncated: 799 more rows]

[truncated: 1 more sheets: 24h]
