# Supplementary material for: Transcriptomic Analysis of Human Polarized Macrophages: More than One Role of Alternative Activation?
Source: PLoS One. 2015 Mar 23;10(3):e0119751. doi: 10.1371/journal.pone.0119751 (PMC4370704; doi:10.1371/journal.pone.0119751)
Supplement: S2 Table — Gene expression value of significant genes by Moderated t-test, BH correction p-value<0.05, in M2a in the three points of the time course (12 and 24 hours) normalized to RM. M2a, classical activated Mϕ. (XLSX) [file pone.0119751.s002.xlsx]

## Sheet: M2a_12h
ProbeName	p (Corr)	p	FC (abs)	Regulation	GeneSymbol	Description	GeneName	EntrezGeneID	RM, 6	RM, 12	RM, 24	M2A, 6	M2A, 12	M2A, 24	M2C, 6	M2C, 12	M2C, 24	M2A, 6 / RM6	M2A, 12 / RM12	M2A, 24 / RM24
A_24_P12573	0.0209323	5.10282e-05	22.6441	up	CCL26	Homo sapiens chemokine (C-C motif) ligand 26 (CCL26), mRNA [NM_006072]	chemokine (C-C motif) ligand 26	10344	0.411609	0.024285	-0.249997	3.81542	4.52535	5.27502	0.116011	0.0630139	-0.00913267	10.584	22.6441	46.0465
A_24_P203056	0.0209323	5.41576e-05	8.45296	up	BCL7A	Homo sapiens B-cell CLL/lymphoma 7A (BCL7A), transcript variant 1, mRNA [NM_020993]	B-cell CLL/lymphoma 7A	605	-2.20265	-2.17579	-2.55429	0.497864	0.903665	0.890623	-2.06152	-1.68204	-1.4474	6.50034	8.45296	10.8899
A_23_P420196	0.0209323	6.10872e-05	7.7478	up	SOCS1	Homo sapiens suppressor of cytokine signaling 1 (SOCS1), mRNA [NM_003745]	suppressor of cytokine signaling 1	8651	-0.798833	-1.14587	-1.19386	1.69317	1.80792	2.08336	-0.676706	-1.54722	-1.97666	5.62559	7.7478	9.69488
A_24_P296772	0.0209323	6.69833e-05	18.6507	up	PPP1R14A	Homo sapiens protein phosphatase 1, regulatory (inhibitor) subunit 14A (PPP1R14A), mRNA [NM_033256]	protein phosphatase 1, regulatory (inhibitor) subunit 14A	94274	-2.99012	-2.70962	-3.4072	0.76999	1.51154	2.03712	-3.03799	-2.77887	-2.95071	13.549	18.6507	43.5416
A_23_P166376	0.0300793	0.000143847	5.8075	up	GGT5	Homo sapiens gamma-glutamyltransferase 5 (GGT5), transcript variant 2, mRNA [NM_004121]	gamma-glutamyltransferase 5	2687	-0.145957	-0.707963	1.07042	1.90723	1.82995	2.19955	0.891029	0.491172	0.550076	4.15023	5.8075	2.18726
A_23_P27795	0.0300793	0.000144381	5.11839	up	SPINT2	Homo sapiens serine peptidase inhibitor, Kunitz type, 2 (SPINT2), transcript variant a, mRNA [NM_021102]	serine peptidase inhibitor, Kunitz type, 2	10653	0.08761	-0.217778	0.416012	1.5758	2.13791	2.67084	0.111461	0.550463	1.03228	2.80537	5.11839	4.77276
A_23_P65518	0.0317897	0.00020527	30.4903	up	DACT1	Homo sapiens dapper, antagonist of beta-catenin, homolog 1 (Xenopus laevis) (DACT1), transcript variant 1, mRNA [NM_016651]	dapper, antagonist of beta-catenin, homolog 1 (Xenopus laevis)	51339	-1.77343	-1.91888	-1.14308	2.95495	3.0114	3.18516	0.591204	0.792124	0.518156	26.5085	30.4903	20.0876
A_23_P214360	0.0317897	0.000226676	8.12127	up	IRF4	Homo sapiens interferon regulatory factor 4 (IRF4), transcript variant 1, mRNA [NM_002460]	interferon regulatory factor 4	3662	-1.6867	-1.1884	-1.8847	1.31966	1.8333	1.22179	-1.47447	-1.29071	-1.38305	8.0354	8.12127	8.61283
A_24_P48014	0.0317897	0.000249521	4.55603	up	SOCS1	Homo sapiens suppressor of cytokine signaling 1 (SOCS1), mRNA [NM_003745]	suppressor of cytokine signaling 1	8651	-0.399576	-0.654465	-0.611748	1.56307	1.53331	1.64841	-0.6457	-1.32343	-1.4148	3.89775	4.55603	4.79045
A_23_P156505	0.0317897	0.000254317	6.04585	up	IRF4	Homo sapiens interferon regulatory factor 4 (IRF4), transcript variant 1, mRNA [NM_002460]	interferon regulatory factor 4	3662	-1.51613	-1.3098	-1.58195	0.695726	1.28615	0.807424	-1.03781	-0.719851	-0.79301	4.63272	6.04585	5.23931
A_24_P251764	0.0468608	0.000469144	4.97046	down	CXCL3	Homo sapiens chemokine (C-X-C motif) ligand 3 (CXCL3), mRNA [NM_002090]	chemokine (C-X-C motif) ligand 3	2921	3.06143	2.50636	2.28148	1.59364	0.192979	0.743746	2.70043	1.77885	1.62722	0.361537	0.201189	0.344427
A_23_P50946	0.0468608	0.000524411	15.1687	up	RAMP1	Homo sapiens receptor (G protein-coupled) activity modifying protein 1 (RAMP1), mRNA [NM_005855]	receptor (G protein-coupled) activity modifying protein 1	10267	-0.812326	-0.938466	-1.59407	2.05691	2.98456	3.84989	0.120146	-0.497929	-0.128747	7.30676	15.1687	43.5307
A_24_P163237	0.0468608	0.000527989	6.97196	down	STOX2	Homo sapiens storkhead box 2 (STOX2), mRNA [NM_020225]	storkhead box 2	56977	3.09893	3.30026	3.24002	1.71253	0.498697	0.70479	2.55342	1.47014	1.24155	0.382518	0.143432	0.172513
A_23_P53588	0.0468608	0.000572066	14.1471	up	WNT5B	Homo sapiens wingless-type MMTV integration site family, member 5B (WNT5B), transcript variant 2, mRNA [NM_030775]	wingless-type MMTV integration site family, member 5B	81029	-2.07206	-1.01249	-1.16463	2.21857	2.80994	3.08657	-1.44422	-1.75055	-1.83256	19.5709	14.1471	19.0432
A_32_P198620	0.0468608	0.000580751	5.22283	up					-1.36967	-1.70637	-0.784776	-1.02052	0.678458	0.381751	-1.93389	-0.355579	-0.891715	1.27381	5.22283	2.24471
A_23_P147025	0.0468608	0.000599818	3.62992	up	RAB33A	Homo sapiens RAB33A, member RAS oncogene family (RAB33A), mRNA [NM_004794]	RAB33A, member RAS oncogene family	9363	-1.56723	-0.903317	-1.38726	-0.200555	0.956619	1.26994	-0.941824	-0.887276	-0.610696	2.57876	3.62992	6.30805
A_23_P153390	0.0489408	0.000665595	5.26345	up	CLEC4G	Homo sapiens C-type lectin domain family 4, member G (CLEC4G), mRNA [NM_198492]	C-type lectin domain family 4, member G	339390	-1.69056	-1.50202	-1.72024	0.738713	0.893986	1.1513	-1.21175	-1.63941	-1.29459	5.3862	5.26345	7.31846

## Sheet: M2a_24h
ProbeName	p (Corr)	p	FC (abs)	Regulation	GeneSymbol	Description	GeneName	EntrezGeneID	RM, 6	RM, 12	RM, 24	M2A, 6	M2A, 12	M2A, 24	M2C, 6	M2C, 12	M2C, 24	M2A, 6 / RM6	M2A, 12 / RM12	M2A, 24 / RM24
A_24_P12573	0.00129469	5.47667e-07	46.0465	up	CCL26	Homo sapiens chemokine (C-C motif) ligand 26 (CCL26), mRNA [NM_006072]	chemokine (C-C motif) ligand 26	10344	0.411609	0.024285	-0.249997	3.81542	4.52535	5.27502	0.116011	0.0630139	-0.00913267	10.584	22.6441	46.0465
A_24_P296772	0.0100749	8.52364e-06	43.5415	up	PPP1R14A	Homo sapiens protein phosphatase 1, regulatory (inhibitor) subunit 14A (PPP1R14A), mRNA [NM_033256]	protein phosphatase 1, regulatory (inhibitor) subunit 14A	94274	-2.99012	-2.70962	-3.4072	0.76999	1.51154	2.03712	-3.03799	-2.77887	-2.95071	13.549	18.6507	43.5416
A_23_P110204	0.0165878	2.51128e-05	167.627	down	CXCL5	Homo sapiens chemokine (C-X-C motif) ligand 5 (CXCL5), mRNA [NM_002994]	chemokine (C-X-C motif) ligand 5	6374	5.3403	5.60165	6.21339	1.95415	0.146476	-1.17572	3.27188	3.6101	4.28569	0.0956464	0.0227945	0.00596561
A_23_P214360	0.0165878	3.42755e-05	8.61283	up	IRF4	Homo sapiens interferon regulatory factor 4 (IRF4), transcript variant 1, mRNA [NM_002460]	interferon regulatory factor 4	3662	-1.6867	-1.1884	-1.8847	1.31966	1.8333	1.22179	-1.47447	-1.29071	-1.38305	8.0354	8.12127	8.61283
A_32_P372337	0.0165878	5.01208e-05	19.7329	down	JAKMIP2	janus kinase and microtubule interacting protein 2 [Source:HGNC Symbol;Acc:29067] [ENST00000265272]	janus kinase and microtubule interacting protein 2	9832	2.96976	2.74814	3.45207	1.11233	0.130314	-0.850461	1.29183	0.526389	1.21547	0.275967	0.162913	0.0506768
A_32_P165504	0.0165878	5.11568e-05	13.6082	down					2.31982	0.958436	1.41345	0.10965	-1.41892	-2.35296	1.4893	-0.281146	-2.2384	0.216109	0.192462	0.0734849
A_24_P203056	0.0165878	5.19775e-05	10.8899	up	BCL7A	Homo sapiens B-cell CLL/lymphoma 7A (BCL7A), transcript variant 1, mRNA [NM_020993]	B-cell CLL/lymphoma 7A	605	-2.20265	-2.17579	-2.55429	0.497864	0.903665	0.890623	-2.06152	-1.68204	-1.4474	6.50034	8.45296	10.8899
A_24_P511877	0.0165878	5.61348e-05	7.24787	up	EMBP1	Homo sapiens embigin pseudogene 1 (EMBP1), non-coding RNA [NR_003955]	embigin pseudogene 1	647121	-1.55724	-2.17554	-2.57847	0.0257072	0.184934	0.279087	-1.23279	-1.53987	-1.51719	2.99581	5.1354	7.24787
A_23_P35066	0.0170026	6.91787e-05	6.298	down	SNX7	Homo sapiens sorting nexin 7 (SNX7), transcript variant 1, mRNA [NM_015976]	sorting nexin 7	51375	1.36982	1.8928	2.21448	0.794565	-0.131954	-0.440414	1.57994	1.24568	1.06011	0.671169	0.245747	0.158781
A_23_P50946	0.0170026	7.90134e-05	43.5307	up	RAMP1	Homo sapiens receptor (G protein-coupled) activity modifying protein 1 (RAMP1), mRNA [NM_005855]	receptor (G protein-coupled) activity modifying protein 1	10267	-0.812326	-0.938466	-1.59407	2.05691	2.98456	3.84989	0.120146	-0.497929	-0.128747	7.30676	15.1687	43.5307
A_23_P153390	0.0170026	7.91155e-05	7.31846	up	CLEC4G	Homo sapiens C-type lectin domain family 4, member G (CLEC4G), mRNA [NM_198492]	C-type lectin domain family 4, member G	339390	-1.69056	-1.50202	-1.72024	0.738713	0.893986	1.1513	-1.21175	-1.63941	-1.29459	5.3862	5.26345	7.31846
A_24_P277367	0.0184551	9.96302e-05	9.25764	down	CXCL5	Homo sapiens chemokine (C-X-C motif) ligand 5 (CXCL5), mRNA [NM_002994]	chemokine (C-X-C motif) ligand 5	6374	2.74187	2.33616	2.95999	0.598678	0.353698	-0.250658	0.739191	1.04918	1.65373	0.226379	0.253058	0.108019
A_23_P215484	0.0184551	0.000101487	6.81248	up	CCL26	Homo sapiens chemokine (C-C motif) ligand 26 (CCL26), mRNA [NM_006072]	chemokine (C-C motif) ligand 26	10344	0.194058	0.499498	0.592802	2.30126	2.6479	3.36098	0.273217	0.0686123	-0.0570305	4.30855	4.43335	6.81248
A_23_P350249	0.0225301	0.000133427	7.74707	down	GLIS3	Homo sapiens GLIS family zinc finger 3 (GLIS3), transcript variant 1, mRNA [NM_001042413]	GLIS family zinc finger 3	169792	3.5379	2.67577	2.75229	1.47018	-0.640299	-0.201365	2.91885	1.35304	0.687496	0.238535	0.100407	0.129081
A_24_P170983	0.0234607	0.000148862	13.6827	up	ESPNL	Homo sapiens espin-like (ESPNL), mRNA [NM_194312]	espin-like	339768	-2.13231	-1.63995	-1.46689	1.27414	2.28599	2.30739	-0.965888	-1.03192	-1.68127	10.6034	15.1994	13.6827
A_23_P420196	0.0274043	0.000196454	9.69488	up	SOCS1	Homo sapiens suppressor of cytokine signaling 1 (SOCS1), mRNA [NM_003745]	suppressor of cytokine signaling 1	8651	-0.798833	-1.14587	-1.19386	1.69317	1.80792	2.08336	-0.676706	-1.54722	-1.97666	5.62559	7.7478	9.69488
A_32_P35575	0.0274043	0.00019707	5.6616	down		Homo sapiens cDNA FLJ35189 fis, clone PLACE6016210. [AK092508]			0.342756	0.165723	1.16805	0.365396	-0.256626	-1.33316	0.0286984	-0.88028	-1.49208	1.01582	0.746209	0.176628
A_23_P139418	0.0284412	0.000218643	11.1722	up	GALNTL4	Homo sapiens UDP-N-acetyl-alpha-D-galactosamine:polypeptide N-acetylgalactosaminyltransferase-like 4 (GALNTL4), mRNA [NM_198516]	UDP-N-acetyl-alpha-D-galactosamine:polypeptide N-acetylgalactosaminyltransferase-like 4	374378	1.79305	0.976673	0.47281	2.38359	3.15902	3.95466	0.571991	1.24095	0.428787	1.5058	4.53891	11.1722
A_32_P206541	0.0284412	0.000239244	9.55157	up	EMB	Homo sapiens embigin (EMB), mRNA [NM_198449]	embigin	133418	-0.858418	-0.876115	-1.96719	0.738359	1.55929	1.28855	-0.915108	-0.716552	-0.598853	3.02467	5.40915	9.55157
A_23_P154037	0.0284412	0.000240619	12.6645	down	AOX1	Homo sapiens aldehyde oxidase 1 (AOX1), mRNA [NM_001159]	aldehyde oxidase 1	316	3.3371	3.76183	3.34865	2.4826	1.33687	-0.314073	3.32181	1.70337	2.3669	0.553056	0.186215	0.0789606
A_24_P941643	0.029713	0.000263948	5.81149	up	PLCB1	Homo sapiens phospholipase C, beta 1 (phosphoinositide-specific) (PLCB1), transcript variant 2, mRNA [NM_182734]	phospholipase C, beta 1 (phosphoinositide-specific)	23236	-1.13675	-0.504831	-1.76058	0.814937	1.55112	0.778331	-0.659362	-0.150839	-0.48031	3.86827	4.15816	5.81149
A_23_P257993	0.0304077	0.000282982	10.4671	up	DNASE1L3	Homo sapiens deoxyribonuclease I-like 3 (DNASE1L3), mRNA [NM_004944]	deoxyribonuclease I-like 3	1776	-3.13426	-2.46226	-2.76303	-0.506062	0.389156	0.62475	-1.80248	-2.3035	-2.97722	6.18254	7.21711	10.4671
A_24_P684186	0.0305267	0.000297002	8.22251	up	EMB	Homo sapiens embigin (EMB), mRNA [NM_198449]	embigin	133418	-0.823728	-0.864807	-1.831	0.574837	1.4474	1.20858	-1.0098	-0.770568	-0.597401	2.63639	4.96641	8.22251
A_23_P160720	0.0348892	0.000354205	12.744	up	BATF3	Homo sapiens basic leucine zipper transcription factor, ATF-like 3 (BATF3), mRNA [NM_018664]	basic leucine zipper transcription factor, ATF-like 3	55509	-1.7827	-1.67225	-2.29227	0.965679	1.4825	1.37948	-1.1802	-1.67388	-2.42395	6.71962	8.90584	12.744
A_24_P78531	0.0386393	0.000408622	14.1299	down	CLEC4E	Homo sapiens C-type lectin domain family 4, member E (CLEC4E), mRNA [NM_014358]	C-type lectin domain family 4, member E	26253	-0.26174	0.31852	0.702809	-1.61419	-2.37385	-3.11787	-0.15119	-1.06373	-1.5822	0.391627	0.154709	0.0707718
A_24_P277875	0.0432728	0.000476765	4.43131	up	CHN2	Homo sapiens chimerin (chimaerin) 2 (CHN2), transcript variant 2, mRNA [NM_004067]	chimerin (chimaerin) 2	1124	0.365712	0.767403	0.574665	2.43073	2.56427	2.7224	1.94244	1.56983	2.30315	4.18439	3.47465	4.43131
A_32_P46840	0.0432728	0.000494232	3.89429	down	LOC729680	full-length cDNA clone CS0DI028YF10 of Placenta Cot 25-normalized of Homo sapiens (human). [CR596712]	hypothetical protein LOC729680	729680	0.506786	1.58775	1.28968	0.961414	0.994341	-0.671684	0.578875	0.491697	1.08149	1.37043	0.662777	0.256786
A_23_P55373	0.0443424	0.000525206	11.5106	up	ALOX15	Homo sapiens arachidonate 15-lipoxygenase (ALOX15), mRNA [NM_001140]	arachidonate 15-lipoxygenase	246	-0.554288	-0.613104	-0.385923	2.2069	3.1352	3.13897	-0.436716	-0.893742	-0.929267	6.77953	13.4386	11.5106
A_23_P65518	0.047256	0.000579705	20.0876	up	DACT1	Homo sapiens dapper, antagonist of beta-catenin, homolog 1 (Xenopus laevis) (DACT1), transcript variant 1, mRNA [NM_016651]	dapper, antagonist of beta-catenin, homolog 1 (Xenopus laevis)	51339	-1.77343	-1.91888	-1.14308	2.95495	3.0114	3.18516	0.591204	0.792124	0.518156	26.5085	30.4903	20.0876
A_24_P914519	0.0497888	0.000631838	5.38319	down	CYBB	CYBB=cytochrome b558 gp91-phox subunit [human, mRNA Partial Mutant, 102 nt]. [S67289]	cytochrome b-245, beta polypeptide	1536	0.788267	0.383998	1.88151	-0.201968	-0.617058	-0.546949	0.27704	0.349807	0.782015	0.503396	0.499634	0.185764
